# Supplementary material for: An organoid biobank for childhood kidney cancers that captures disease and tissue heterogeneity
Source: Nat Commun. 2020 Mar 11;11:1310. doi: 10.1038/s41467-020-15155-6 (PMC7066173; doi:10.1038/s41467-020-15155-6)
Supplement: Supplementary file 3 — Supplementary Data 1 [file 41467_2020_15155_MOESM3_ESM.xlsx]

## Sheet: E51
	p_val	avg_logFC	pct.1	pct.2	p_val_adj
EMX2	9.46294e-190	2.30647	0.968	0.229	1.56848e-185
TFAP2A	4.28703e-161	1.86898	0.925	0.217	7.10576e-157
RAB11FIP2	3.63946e-143	1.75747	0.922	0.353	6.03241e-139
MEST	4.3007e-150	1.69624	0.821	0.138	7.12841e-146
APCDD1	2.51615e-155	1.6809	0.772	0.077	4.17052e-151
PAX2	3.70968e-128	1.65946	0.908	0.316	6.14879e-124
COL5A2	1.52227e-140	1.62449	0.844	0.173	2.52316e-136
NREP	3.01197e-132	1.51029	0.925	0.407	4.99234e-128
TCF4	6.31405e-138	1.4925	0.928	0.302	1.04655e-133
COL3A1	9.62808e-54	1.4554	0.55	0.133	1.59585e-49
SLIT2	1.26375e-166	1.43219	0.793	0.062	2.09467e-162
SLC12A2	1.85691e-97	1.39801	0.873	0.419	3.07783e-93
CTHRC1	9.99169e-148	1.38308	0.758	0.092	1.65612e-143
BMP7	7.29318e-125	1.3389	0.841	0.214	1.20884e-120
GFRA1	2.89556e-148	1.32629	0.657	0.033	4.7994e-144
NPY	2.13151e-114	1.30549	0.484	0.009	3.53297e-110
CADM1	4.0559e-105	1.3029	0.931	0.542	6.72265e-101
DACH1	1.72354e-144	1.28632	0.697	0.053	2.85676e-140
OPRPN	2.44233e-124	1.26456	0.493	0.001	4.04816e-120
COLEC12	2.13439e-127	1.23004	0.671	0.065	3.53775e-123
RDH10	6.72326e-62	1.21682	0.72	0.322	1.11438e-57
SEMA3A	2.41691e-90	1.17685	0.804	0.263	4.00602e-86
A2M	1.42699e-55	1.16867	0.504	0.117	2.36524e-51
AKAP12	3.59548e-96	1.16839	0.914	0.347	5.95951e-92
EMX2OS	8.62463e-87	1.16341	0.752	0.244	1.42953e-82
LYPD1	1.4603e-75	1.14912	0.565	0.118	2.42045e-71
LEF1	1.75999e-137	1.13764	0.732	0.09	2.91719e-133
COL5A1	1.35067e-104	1.13225	0.738	0.161	2.23874e-100
GDNF	1.11396e-117	1.12919	0.625	0.06	1.8464e-113
TUBB2B	1.53944e-98	1.09589	0.844	0.321	2.55163e-94
PRAME	8.8919e-104	1.09495	0.919	0.388	1.47383e-99
THBS4	1.46276e-110	1.09038	0.576	0.053	2.42452e-106
GPR155	5.1602e-94	1.07665	0.553	0.069	8.55303e-90
DCLK2	1.3357e-136	1.0551	0.599	0.025	2.21392e-132
LHX1	9.13038e-111	1.01741	0.496	0.017	1.51336e-106
UCHL1	4.85523e-99	1.01612	0.971	0.491	8.04754e-95
ADAMTS9	6.02231e-67	0.993775	0.68	0.242	9.98198e-63
RBP1	1.35534e-103	0.989232	0.795	0.211	2.24647e-99
CCND2	1.53765e-91	0.983847	0.911	0.364	2.54866e-87
EDNRA	1.05455e-87	0.973949	0.501	0.049	1.74791e-83
MYO1E	2.80405e-67	0.966894	0.793	0.387	4.6477e-63
PCDH7	5.66477e-97	0.96488	0.686	0.116	9.38936e-93
XIST	8.51338e-86	0.958413	0.991	0.587	1.41109e-81
DDX52	6.59676e-53	0.954648	0.769	0.468	1.09341e-48
FREM2	1.46528e-55	0.953712	0.576	0.175	2.4287e-51
NEBL	2.10438e-75	0.94471	0.746	0.265	3.48801e-71
HOXA10	5.83044e-58	0.935293	0.752	0.392	9.66395e-54
RET	8.31016e-123	0.926091	0.484	0	1.37741e-118
NCAM1	2.0325e-66	0.923082	0.504	0.098	3.36887e-62
IGFBP2	1.76961e-59	0.918436	0.793	0.43	2.93313e-55
SLC26A7	1.1725e-103	0.914234	0.438	0.007	1.94342e-99
VWC2	1.2232e-114	0.904042	0.458	0.001	2.02745e-110
SBSPON	4.8613e-64	0.894869	0.651	0.216	8.0576e-60
NKAIN4	1.26893e-94	0.881154	0.524	0.052	2.10326e-90
CDH13	4.30334e-59	0.877804	0.476	0.096	7.13279e-55
APBB2	1.19683e-77	0.864492	0.64	0.17	1.98375e-73
NTRK3	6.99488e-98	0.863562	0.427	0.01	1.1594e-93
FSCN1	4.31643e-73	0.851797	0.919	0.551	7.15448e-69
FZD7	4.84983e-64	0.849827	0.637	0.203	8.0386e-60
HOXA11	4.66832e-77	0.846232	0.573	0.111	7.73774e-73
VIM	1.69659e-92	0.840479	1	0.878	2.81209e-88
NTPCR	5.39598e-60	0.839353	0.674	0.28	8.94383e-56
PXDN	5.4433e-69	0.829345	0.937	0.622	9.02228e-65
SEPT6	2.60118e-70	0.827646	0.758	0.334	4.31146e-66
CLMN	1.0263e-50	0.827301	0.752	0.403	1.70109e-46
LPIN1	9.07198e-58	0.827225	0.732	0.342	1.50368e-53
ROR1	5.15647e-60	0.818294	0.599	0.191	8.54685e-56
CD200	3.04506e-103	0.810994	0.487	0.022	5.04719e-99
DOC2B	1.10623e-90	0.806541	0.522	0.056	1.83358e-86
TSC22D1	2.37025e-54	0.80218	0.896	0.65	3.92868e-50
MYCN	1.29859e-54	0.801684	0.519	0.136	2.15242e-50
PCSK5	1.96714e-72	0.800339	0.594	0.144	3.26053e-68
ROBO1	1.59852e-61	0.790463	0.677	0.244	2.64955e-57
SPARC	1.90948e-52	0.785165	0.951	0.676	3.16497e-48
LRP4	2.52501e-52	0.784567	0.427	0.086	4.18521e-48
LTBP4	9.91982e-68	0.776487	0.493	0.088	1.64421e-63
STXBP6	1.49839e-78	0.768461	0.493	0.067	2.48358e-74
ANKRD50	1.8155e-48	0.766603	0.631	0.256	3.0092e-44
HOMER2	2.43518e-72	0.76373	0.614	0.149	4.03631e-68
DNM3OS	2.06114e-99	0.760382	0.458	0.018	3.41633e-95
TAGLN	6.04187e-29	0.759161	0.343	0.099	1.00144e-24
RBFOX1	1.15725e-89	0.758519	0.38	0.005	1.91814e-85
NAV2	2.95381e-46	0.756626	0.741	0.406	4.89595e-42
COL8A2	1.43564e-99	0.756578	0.501	0.035	2.37958e-95
IGF2BP3	5.37281e-36	0.75575	0.666	0.372	8.90544e-32
SIX1	7.46951e-94	0.752742	0.513	0.047	1.23807e-89
PLOD1	4.09718e-50	0.751811	0.761	0.413	6.79108e-46
COL1A1	9.27057e-36	0.747069	0.68	0.334	1.5366e-31
SETBP1	6.66355e-49	0.739966	0.637	0.265	1.10448e-44
SHC1	9.15223e-53	0.738738	0.853	0.604	1.51698e-48
CCDC80	1.69286e-44	0.737951	0.504	0.161	2.80592e-40
GABRB2	4.8216e-73	0.723611	0.375	0.023	7.9918e-69
SP5	7.40524e-85	0.720328	0.386	0.011	1.22742e-80
FARP1	5.35546e-56	0.713408	0.965	0.851	8.87667e-52
GALNT13	3.19891e-79	0.711532	0.349	0.007	5.3022e-75
FMN1	1.56268e-55	0.708841	0.617	0.202	2.59015e-51
SH3KBP1	1.62834e-40	0.708682	0.646	0.314	2.69898e-36
SCUBE3	2.81584e-60	0.708145	0.484	0.097	4.66725e-56
PTBP3	1.7114e-43	0.705808	0.888	0.703	2.83665e-39
GAD2	9.36238e-81	0.705803	0.337	0.002	1.55181e-76
FBN2	2.15843e-58	0.701077	0.68	0.231	3.57759e-54
ALKAL2	1.07125e-75	0.698178	0.349	0.011	1.7756e-71
TENM3	4.42276e-81	0.683079	0.438	0.035	7.33072e-77
HOXA9	3.11748e-32	0.680552	0.683	0.413	5.16723e-28
KIF1A	1.91399e-72	0.679874	0.395	0.03	3.17243e-68
TANC2	2.81087e-34	0.675798	0.648	0.344	4.65901e-30
CRLF1	1.15407e-61	0.675485	0.421	0.061	1.91287e-57
NFIX	4.10171e-78	0.67531	0.588	0.104	6.79858e-74
KCNIP1	7.24388e-83	0.673193	0.467	0.044	1.20067e-78
STMN1	9.14113e-42	0.662928	0.862	0.637	1.51514e-37
SLC22A17	1.94247e-51	0.659461	0.548	0.17	3.21965e-47
H1FX	1.42005e-42	0.655626	0.89	0.671	2.35373e-38
FAT4	1.26024e-65	0.645874	0.386	0.038	2.08884e-61
FZD10-AS1	9.1522e-77	0.642433	0.395	0.024	1.51698e-72
ENC1	2.70729e-36	0.641608	0.516	0.204	4.48733e-32
RASSF3	2.05029e-57	0.640157	0.513	0.127	3.39835e-53
CD74	1.53858e-44	0.63722	0.836	0.579	2.55019e-40
MAP4K4	3.17185e-38	0.635715	0.793	0.515	5.25735e-34
PXYLP1	1.5089e-50	0.633124	0.435	0.096	2.501e-46
CXCL12	3.36887e-38	0.627966	0.389	0.094	5.5839e-34
AKR1B1	7.9381e-41	0.627761	0.821	0.484	1.31574e-36
MDK	6.77348e-42	0.625142	0.934	0.761	1.1227e-37
ALCAM	2.25993e-31	0.6251	0.813	0.617	3.74583e-27
ADGRG2	5.1698e-65	0.624721	0.291	0.006	8.56894e-61
THY1	9.60583e-61	0.623288	0.415	0.051	1.59217e-56
TMEM59L	3.30037e-80	0.621093	0.429	0.033	5.47036e-76
B4GALNT4	6.05111e-40	0.617731	0.605	0.272	1.00297e-35
TIMP3	6.12022e-49	0.616428	0.663	0.253	1.01443e-44
KIZ	1.56961e-42	0.615178	0.476	0.146	2.60162e-38
CDKN1C	1.2762e-36	0.613915	0.669	0.337	2.1153e-32
ATP12A	3.88819e-49	0.613895	0.274	0.021	6.44468e-45
NOVA1	1.17549e-35	0.6122	0.643	0.335	1.94837e-31
PLCB4	2.00874e-38	0.611529	0.669	0.335	3.32948e-34
NRN1	1.39075e-63	0.611291	0.389	0.04	2.30517e-59
HOXB3	4.50923e-35	0.608329	0.772	0.517	7.47405e-31
HNRNPH3	5.62667e-41	0.606708	0.798	0.561	9.32621e-37
AXIN2	5.21172e-43	0.605356	0.507	0.165	8.63843e-39
SNX5	2.3438e-31	0.60353	0.836	0.674	3.88485e-27
MAP1B	1.16317e-38	0.603266	0.677	0.306	1.92796e-34
NAV1	1.31328e-31	0.600079	0.66	0.368	2.17675e-27
ZNF503	6.18145e-25	0.59804	0.651	0.396	1.02458e-20

## Sheet: 1
	p_val	avg_logFC	pct.1	pct.2	p_val_adj
FREM2	3.95105e-10	0.724468	0.723	0.431	6.54887e-06
LYPD1	6.81943e-11	0.669428	0.723	0.408	1.13032e-06
LIMCH1	1.37489e-14	0.610297	0.827	0.489	2.27887e-10

## Sheet: 2
	p_val	avg_logFC	pct.1	pct.2	p_val_adj

## Sheet: 3
	p_val	avg_logFC	pct.1	pct.2	p_val_adj
FN1	2.02981e-12	1.36746	0.93	0.467	3.36441e-08
PLAU	3.43008e-13	1.33022	0.837	0.391	5.68536e-09
TNC	5.44507e-16	1.24941	0.884	0.368	9.0252e-12
TAGLN	4.12449e-08	1.182	0.674	0.296	0.000683635
NOV	1.5232e-13	1.14796	0.558	0.125	2.5247e-09
SPARC	5.82984e-13	1.01049	1	0.944	9.66296e-09
TNFRSF19	7.83957e-18	0.967145	0.907	0.303	1.29941e-13
CLDN1	2.20092e-09	0.936838	0.791	0.388	3.64802e-05
NPY	4.54549e-14	0.93601	0.907	0.424	7.53416e-10
DKK1	7.15076e-11	0.93023	0.698	0.247	1.18524e-06
DKK3	1.8998e-13	0.924922	0.674	0.194	3.14891e-09
CTGF	2.5667e-10	0.908344	0.628	0.201	4.25431e-06
HBD	1.35919e-11	0.906535	0.326	0.039	2.25286e-07
CAV1	1.05941e-12	0.862069	0.628	0.171	1.75598e-08
ADAMTS5	2.18277e-09	0.84023	0.465	0.115	3.61794e-05
TIMP2	7.70849e-12	0.838199	0.953	0.579	1.27768e-07
PMP22	2.7187e-12	0.824129	0.767	0.27	4.50624e-08
ANXA2	3.34734e-11	0.812819	1	0.914	5.54822e-07
L1CAM	5.17922e-12	0.787256	0.558	0.141	8.58455e-08
DST	1.95962e-07	0.786652	0.814	0.5	0.00324807
NES	6.74723e-10	0.781919	0.651	0.234	1.11835e-05
FILIP1L	2.29423e-11	0.772371	0.535	0.135	3.80269e-07
SNAI2	3.29291e-17	0.754768	0.605	0.109	5.45801e-13
S100A10	1.99922e-10	0.749932	0.767	0.276	3.31371e-06
HEG1	2.7872e-08	0.745798	0.721	0.332	0.000461979
AHNAK	1.65343e-09	0.738407	0.977	0.872	2.74056e-05
ZBTB20	1.09238e-07	0.730483	0.837	0.444	0.00181062
MMP2	8.2862e-11	0.724602	0.721	0.266	1.37344e-06
S100A6	3.52723e-09	0.697112	0.907	0.559	5.84639e-05
ACTN1	5.75105e-09	0.690779	0.977	0.773	9.53237e-05
FHL2	5.74364e-07	0.69023	0.628	0.276	0.00952008
MCAM	9.06446e-11	0.680919	0.581	0.161	1.50243e-06
VCAN	1.48611e-09	0.673012	0.977	0.661	2.46323e-05
AKAP12	2.50169e-07	0.670571	0.953	0.908	0.00414655
KLF6	1.29033e-11	0.666177	0.86	0.431	2.13873e-07
SMURF2	1.58969e-06	0.6633	0.651	0.306	0.0263491
RRAS	5.29989e-09	0.659681	0.791	0.375	8.78457e-05
TGM2	3.80108e-09	0.650909	0.791	0.368	6.30028e-05
APCDD1	6.94994e-08	0.644679	0.953	0.747	0.00115195
THSD4	4.65161e-09	0.639882	0.721	0.326	7.71005e-05
TAGLN2	4.38311e-08	0.639549	0.698	0.312	0.0007265
MARCKS	1.89454e-08	0.618669	0.953	0.849	0.00031402
TSC22D1	1.4495e-08	0.609489	1	0.882	0.000240255
TNFSF10	1.83038e-07	0.60672	0.326	0.072	0.00303385
CREB5	8.71429e-08	0.605526	0.558	0.207	0.00144439
FSCN1	6.78561e-10	0.600591	1	0.908	1.12472e-05
LOXL2	1.72249e-06	0.593526	0.605	0.257	0.0285503
AMOTL2	4.14501e-08	0.593279	0.907	0.628	0.000687035
COLEC12	1.28892e-07	0.591032	0.93	0.635	0.00213638

## Sheet: 4
	p_val	avg_logFC	pct.1	pct.2	p_val_adj
COL3A1	1.5264e-21	3.37245	1	0.505	2.53001e-17
IGF2	1.41562e-13	2.42129	0.906	0.511	2.3464e-09
ITGA1	6.10025e-33	2.35748	0.906	0.121	1.01112e-28
H19	6.41921e-12	2.30202	0.906	0.683	1.06398e-07
COL6A3	2.57123e-27	2.2255	1	0.263	4.26181e-23
INS-cluster	4.83647e-14	2.06903	0.688	0.184	8.01644e-10
TGFBI	9.92413e-31	2.00953	0.906	0.13	1.64492e-26
DCN	4.27821e-35	2.0001	0.781	0.057	7.09113e-31
CCL2	4.016e-22	1.91402	0.719	0.098	6.65651e-18
IGFBP7	6.35432e-16	1.87065	0.719	0.19	1.05323e-11
THBS1	1.68108e-19	1.76429	0.812	0.197	2.78638e-15
COL1A1	7.98539e-12	1.70951	0.938	0.654	1.32358e-07
EMILIN1	2.41586e-46	1.66745	0.906	0.048	4.00429e-42
BGN	5.03296e-24	1.62307	0.969	0.254	8.34213e-20
LGALS1	2.16242e-17	1.61756	1	0.641	3.58421e-13
VCAN	2.29563e-12	1.45003	1	0.67	3.80501e-08
LOXL2	1.84679e-18	1.42841	0.875	0.241	3.06105e-14
COL6A2	3.16485e-14	1.41846	0.969	0.686	5.24574e-10
EMCN	1.95826e-54	1.41238	0.75	0.003	3.24582e-50
PTX3	4.56375e-23	1.37033	0.656	0.073	7.56442e-19
PCDH18	7.97534e-17	1.32311	0.719	0.162	1.32191e-12
NID2	4.14263e-21	1.28537	0.844	0.175	6.86641e-17
PCOLCE	4.26513e-21	1.26989	0.906	0.232	7.06945e-17
CLDN11	5.73302e-10	1.26554	0.719	0.263	9.50249e-06
COL6A1	1.34665e-12	1.23413	1	0.879	2.23207e-08
PAG1	1.43594e-25	1.23386	0.531	0.029	2.38007e-21
COL4A1	3.30219e-13	1.22391	1	0.568	5.47337e-09
NR2F1	3.28432e-15	1.21812	0.812	0.241	5.44377e-11
LUM	1.04725e-23	1.19856	0.438	0.016	1.73582e-19
PLAT	2.3289e-07	1.18949	0.75	0.333	0.00386016
LOX	6.34884e-16	1.1806	0.688	0.143	1.05232e-11
PEG10	5.11826e-10	1.17898	0.875	0.59	8.48352e-06
FLT1	3.93471e-36	1.16912	0.625	0.019	6.52177e-32
PALM2-AKAP2-cluster	2.72815e-23	1.16436	0.781	0.121	4.52192e-19
NR2F2	2.67648e-11	1.1546	0.938	0.619	4.43626e-07
THBS2	4.19047e-17	1.15014	0.5	0.054	6.94571e-13
NR3C1	1.57923e-28	1.14318	0.812	0.086	2.61758e-24
SERPINH1	2.72694e-12	1.13071	0.969	0.752	4.5199e-08
NID1	7.11526e-17	1.11797	0.969	0.419	1.17935e-12
MMP11	7.86861e-10	1.10143	0.469	0.092	1.30422e-05
FSTL1	2.18258e-11	1.09756	0.938	0.705	3.61762e-07
DLC1	7.4333e-19	1.06011	0.969	0.286	1.23207e-14
GAP43	8.03935e-34	1.05964	0.594	0.019	1.33252e-29
TPM1	8.78101e-09	1.05904	0.875	0.559	0.000145545
GNG2	2.52527e-40	1.05831	0.75	0.032	4.18564e-36
SDC2	1.33122e-14	1.0569	0.906	0.349	2.20649e-10
OSMR	9.81368e-17	1.0545	0.812	0.213	1.62662e-12
PRSS23	3.6577e-16	1.04898	0.688	0.13	6.06264e-12
NAV3	3.21706e-31	1.04746	0.75	0.057	5.33227e-27
RARRES2	6.67875e-13	1.0454	0.625	0.133	1.107e-08
PEG3	9.39641e-13	1.04232	0.688	0.19	1.55746e-08
HMCN1	6.58961e-15	1.04205	0.844	0.229	1.09223e-10
SFRP4	4.52654e-13	1.02907	0.375	0.038	7.50274e-09
GUCY1A2	4.95834e-19	1.02492	0.688	0.105	8.21845e-15
A2M	2.45516e-07	1.01809	0.906	0.463	0.00406942
ICAM1	5.20677e-28	1.01286	0.75	0.073	8.63023e-24
RBMS3	3.27737e-28	1.00648	0.812	0.092	5.43225e-24
COL8A1	1.18056e-24	1.00248	0.656	0.057	1.95678e-20
CDC42EP5	2.40732e-36	1.00175	0.75	0.041	3.99014e-32
TFPI	1.31178e-32	1.00128	0.562	0.016	2.17427e-28
LIFR	6.72134e-10	0.997059	0.812	0.41	1.11406e-05
ENG	1.38072e-18	0.995231	0.781	0.149	2.28854e-14
ACTA2	5.07771e-14	0.99522	0.844	0.276	8.4163e-10
IGFBP4	2.17782e-12	0.987766	0.781	0.244	3.60974e-08
FAT1	7.84121e-10	0.979433	0.906	0.533	1.29968e-05
THY1	1.07681e-10	0.975751	0.812	0.375	1.78482e-06
TPM4	4.67228e-12	0.973382	0.969	0.863	7.7443e-08
MEG3	1.42923e-14	0.97183	0.875	0.257	2.36895e-10
C1orf198	1.09224e-10	0.968703	0.781	0.324	1.81038e-06
MYOF	2.55107e-27	0.961588	0.844	0.105	4.22841e-23
CALD1	5.90541e-09	0.937676	0.875	0.59	9.78822e-05
SFRP1	1.95038e-06	0.932498	0.844	0.635	0.0323275
GSN	1.40621e-14	0.931238	0.812	0.241	2.33079e-10
PDGFRB	8.79914e-19	0.929421	0.75	0.133	1.45846e-14
TMEM158	2.2822e-09	0.929417	0.406	0.076	3.78275e-05
SPRY4	2.06711e-09	0.92505	0.688	0.238	3.42624e-05
RAI14	9.72599e-13	0.917413	0.844	0.311	1.61208e-08
S1PR3	9.28776e-19	0.91523	0.688	0.105	1.53945e-14
MARCKS	3.33053e-11	0.894022	1	0.848	5.52035e-07
TMSB4X	1.78923e-11	0.887126	1	0.99	2.96565e-07
SSFA2	1.80431e-13	0.875373	0.781	0.213	2.99065e-09
G0S2	2.0425e-14	0.867054	0.375	0.032	3.38544e-10
RBPMS	1.24828e-13	0.86605	0.781	0.241	2.06903e-09
PRRX1	1.5932e-13	0.864382	0.656	0.156	2.64074e-09
EVA1B	6.2335e-16	0.860671	0.875	0.248	1.0332e-11
LAMC1	9.19484e-08	0.851634	0.969	0.695	0.00152404
BMP4	2.87615e-12	0.845572	0.594	0.127	4.76721e-08
PDLIM5	7.60376e-11	0.845503	0.812	0.321	1.26032e-06
TNFRSF21	1.52034e-09	0.843993	0.688	0.229	2.51996e-05
TUBB6	3.96426e-16	0.837071	0.75	0.162	6.57075e-12
GPC3	3.58294e-15	0.835011	0.594	0.095	5.93873e-11
SEPT11	4.95001e-09	0.83241	0.938	0.657	8.20464e-05
ANXA1	8.10663e-12	0.828117	0.688	0.181	1.34367e-07
NFIB	1.31427e-24	0.82707	0.469	0.019	2.17841e-20
FN1	8.666e-09	0.826873	0.906	0.486	0.000143639
INHBA	3.55163e-20	0.82566	0.5	0.038	5.88683e-16
IFITM3	4.19615e-14	0.821242	1	0.959	6.95512e-10
TRIL	6.12138e-17	0.81833	0.812	0.184	1.01462e-12
LMO4	2.56126e-08	0.804652	0.812	0.346	0.000424528
ADGRG6	9.82439e-10	0.802593	0.688	0.222	1.62839e-05
ZEB2	6.58521e-19	0.793424	0.531	0.051	1.0915e-14
BMP2	2.09922e-19	0.790976	0.5	0.041	3.47945e-15
PTN	5.35441e-19	0.79027	0.531	0.048	8.87493e-15
EDNRB	1.82143e-31	0.787268	0.5	0.01	3.01902e-27
MGP	1.75321e-21	0.783848	0.281	0	2.90595e-17
EPS8	9.65244e-18	0.783772	0.75	0.143	1.59989e-13
SMIM3	1.78025e-10	0.776053	0.844	0.324	2.95076e-06
RHOBTB3	1.73005e-09	0.773354	0.969	0.717	2.86755e-05
SFRP2	7.32823e-13	0.770239	0.531	0.089	1.21465e-08
NT5E	3.31008e-18	0.769501	0.406	0.025	5.48645e-14
RSPO3	2.38111e-24	0.766707	0.406	0.01	3.9467e-20
C16orf45	1.33613e-08	0.757261	0.719	0.26	0.000221464
ARHGAP18	1.97844e-20	0.756846	0.5	0.038	3.27926e-16
TCF21	2.68215e-27	0.754541	0.469	0.013	4.44567e-23
FILIP1	5.70801e-17	0.751428	0.594	0.079	9.46103e-13
RERG	2.31757e-20	0.747013	0.406	0.019	3.84137e-16
SRPX2	2.91717e-38	0.746773	0.594	0.01	4.83521e-34
HOXC10	1.81035e-12	0.744089	0.312	0.025	3.00065e-08
OLFML3	1.52403e-29	0.743508	0.562	0.022	2.52609e-25
SPTBN1	1.52937e-08	0.738836	0.906	0.549	0.000253493
DRAM1	2.24758e-12	0.734944	0.625	0.152	3.72537e-08
PELO	2.96091e-16	0.734181	0.688	0.117	4.90771e-12
COL12A1	4.24767e-17	0.730945	0.344	0.016	7.04052e-13
MAGED2	3.06873e-11	0.730383	0.938	0.571	5.08643e-07
ITGA8	1.64903e-10	0.728999	0.469	0.086	2.73327e-06
NQO1	2.27107e-11	0.727594	0.562	0.117	3.7643e-07
MATN2	4.14209e-14	0.725522	0.531	0.079	6.86552e-10
COLEC12	4.62345e-08	0.719846	0.906	0.648	0.000766337
FERMT2	2.49206e-17	0.719519	0.719	0.124	4.13059e-13
GNG12	6.07172e-11	0.718261	0.781	0.267	1.00639e-06
TWIST1	2.20555e-19	0.717399	0.375	0.016	3.65569e-15
RAPH1	7.87784e-13	0.714582	0.719	0.175	1.30575e-08
POSTN	1.45816e-17	0.713699	0.562	0.07	2.41689e-13
FRMD6	2.54266e-09	0.707126	0.75	0.254	4.21446e-05
SERPINF1	7.31755e-07	0.700567	0.812	0.444	0.0121288
CDH11	3.52761e-09	0.699249	0.656	0.229	5.84701e-05
ANXA2	3.79149e-09	0.696917	1	0.917	6.28439e-05
IFITM2	2.92629e-11	0.69397	1	0.965	4.85032e-07
HIC1	4.47108e-17	0.686931	0.5	0.051	7.41082e-13
PAMR1	6.13122e-26	0.680204	0.562	0.032	1.01625e-21
DST	5.69901e-07	0.678653	0.906	0.502	0.00944611
CD63	1.11511e-08	0.675792	1	0.838	0.00018483
EGFR	1.09192e-11	0.674008	0.688	0.181	1.80985e-07
EPAS1	6.48765e-16	0.664478	0.406	0.035	1.07533e-11
DSE	1.37412e-17	0.658495	0.625	0.086	2.2776e-13
LOXL1	4.59193e-08	0.655651	0.781	0.381	0.000761113
ZYX	6.97524e-08	0.655558	0.969	0.768	0.00115615
LHFP	4.64326e-08	0.652315	0.656	0.225	0.000769621
NEFM	8.65033e-24	0.641194	0.375	0.006	1.43379e-19
SERPING1	8.92116e-10	0.638597	0.844	0.308	1.47868e-05
FJX1	1.05592e-08	0.635983	0.5	0.124	0.000175018
PEA15	3.60898e-07	0.635607	0.781	0.343	0.00598188
TWIST2	6.53426e-20	0.634484	0.469	0.032	1.08305e-15
ARHGAP29	3.52555e-08	0.634342	0.75	0.314	0.00058436
PDGFRA	5.79427e-24	0.633106	0.562	0.038	9.60401e-20
OSTC	2.36844e-10	0.632843	1	0.689	3.92569e-06
NFIC	1.71879e-06	0.631183	0.812	0.432	0.028489
EMP1	4.20512e-07	0.629998	0.562	0.184	0.00696998
FAM114A1	5.74831e-14	0.623333	0.594	0.105	9.52782e-10
NES	9.82063e-12	0.620934	0.812	0.232	1.62777e-07
SGK1	4.11799e-16	0.620258	0.375	0.025	6.82557e-12
PELI1	1.07008e-07	0.617018	0.719	0.302	0.00177365
RTN4	8.50965e-08	0.616759	0.969	0.749	0.00141047
STOM	1.54664e-10	0.612628	0.469	0.086	2.56355e-06
ANGPT2	2.5829e-06	0.612305	0.25	0.041	0.0428116
MAN1A1	4.95712e-21	0.612224	0.656	0.07	8.21642e-17
CRIM1	1.43987e-06	0.611792	0.781	0.359	0.0238658
CDC42EP1	1.75269e-07	0.607571	0.656	0.254	0.00290509
DDR2	2.22641e-28	0.604	0.531	0.019	3.69028e-24
SEC24D	2.59483e-07	0.60092	0.781	0.327	0.00430093
ZCCHC24	9.56402e-09	0.600469	0.656	0.206	0.000158524
MYL12A	2.92158e-06	0.600297	0.969	0.765	0.0484252
TMSB10	3.99449e-09	0.5971	1	0.981	6.62087e-05
TNFRSF10D	1.83107e-08	0.595764	0.719	0.248	0.0003035
CYTH3	2.19681e-13	0.595534	0.656	0.133	3.64122e-09
CPE	9.54052e-11	0.595314	0.438	0.076	1.58134e-06
FRZB	1.97196e-27	0.59455	0.469	0.013	3.26852e-23

## Sheet: E101
	p_val	avg_logFC	pct.1	pct.2	p_val_adj
SPP1	1.87045e-229	3.79757	0.992	0.126	3.10028e-225
FXYD2-cluster	4.74142e-209	3.17165	0.997	0.218	7.85891e-205
IGFBP7	1.89204e-200	3.00467	1	0.276	3.13606e-196
MMP7	6.52929e-203	2.92009	0.972	0.164	1.08223e-198
SLPI	1.26124e-150	2.76683	0.836	0.154	2.09051e-146
CRYAB	1.00624e-153	2.14316	0.8	0.113	1.66784e-149
MTND1P23	2.51368e-160	2.12578	0.958	0.458	4.16643e-156
CLU	9.58824e-125	2.00926	0.981	0.729	1.58925e-120
CCL2	8.12354e-123	2.00224	0.733	0.118	1.34648e-118
S100A9	1.75547e-130	1.88777	0.619	0.038	2.90969e-126
PDZK1IP1	6.93497e-188	1.80311	0.753	0.02	1.14947e-183
KLF6	3.753e-105	1.7741	0.881	0.567	6.2206e-101
GPX3	6.57193e-89	1.76366	0.731	0.231	1.0893e-84
CTSD	1.75643e-125	1.75232	0.919	0.508	2.91129e-121
MAL	4.71096e-125	1.64867	0.781	0.132	7.80842e-121
SLC34A2	3.36446e-169	1.64382	0.706	0.024	5.57659e-165
NNMT	7.29557e-174	1.63569	0.758	0.047	1.20924e-169
MT2A	2.32367e-103	1.605	0.883	0.369	3.85149e-99
TNFSF10	1.15662e-128	1.60308	0.761	0.143	1.91709e-124
VCAN	6.05284e-97	1.59781	0.906	0.549	1.00326e-92
C1QTNF3-cluster	7.84823e-81	1.58875	0.644	0.167	1.30084e-76
FHL2	1.5444e-111	1.579	0.825	0.3	2.55984e-107
FAM134B	1.36575e-141	1.57652	0.781	0.138	2.26373e-137
MTND2P28	4.28716e-118	1.5704	0.836	0.296	7.10597e-114
ITGA3	6.2214e-118	1.54484	0.917	0.417	1.0312e-113
CD24	3.50208e-130	1.53536	0.964	0.786	5.8047e-126
KCNJ16	2.03149e-148	1.52381	0.792	0.12	3.3672e-144
TM4SF1	1.76343e-113	1.51982	0.847	0.295	2.92288e-109
MT1F	1.18518e-154	1.5175	0.758	0.071	1.96443e-150
MTND4P12	2.43142e-100	1.51597	0.847	0.375	4.03008e-96
CLDN10	2.05965e-151	1.50369	0.781	0.092	3.41387e-147
SOD2	8.52156e-86	1.50053	0.872	0.522	1.41245e-81
S100A6	5.60067e-110	1.48853	0.989	0.824	9.28312e-106
TPM1	2.14288e-102	1.48058	0.925	0.695	3.55183e-98
AIF1L	2.75769e-146	1.47537	0.825	0.156	4.57087e-142
CXCL1	2.44797e-80	1.46462	0.533	0.08	4.05751e-76
LTF	3.99435e-92	1.43818	0.386	0.003	6.62063e-88
SOD3	9.19198e-101	1.39792	0.833	0.313	1.52357e-96
DCDC2	2.13179e-119	1.3964	0.861	0.313	3.53344e-115
PROM1	4.73836e-99	1.38535	0.836	0.375	7.85384e-95
FXYD2	9.12263e-161	1.38352	0.797	0.085	1.51208e-156
TMPRSS4	3.76085e-58	1.3506	0.533	0.135	6.23361e-54
CYS1	9.27457e-137	1.32235	0.725	0.088	1.53726e-132
WFDC2	1.18215e-19	1.31481	0.825	0.715	1.95941e-15
C12orf75	6.98125e-86	1.30338	0.842	0.32	1.15714e-81
MGLL	8.2537e-124	1.30207	0.794	0.182	1.36805e-119
CD59	1.88682e-110	1.29217	0.908	0.573	3.12741e-106
TUBA1A	7.06637e-67	1.27407	0.822	0.436	1.17125e-62
CDH6	1.53114e-108	1.27221	0.633	0.083	2.53786e-104
C3	2.24262e-46	1.26773	0.731	0.379	3.71715e-42
LGALS3	2.86636e-98	1.25897	0.892	0.467	4.75099e-94
ADAMTS1	1.18888e-68	1.25358	0.758	0.352	1.97056e-64
FOSL2	3.18184e-100	1.24748	0.797	0.281	5.27391e-96
CYBA	1.5834e-96	1.23871	0.842	0.39	2.62449e-92
SPON1	1.71479e-106	1.23411	0.892	0.348	2.84226e-102
HLA-DMB	4.97964e-77	1.22978	0.756	0.292	8.25376e-73
ITM2B	1.8887e-114	1.21981	0.978	0.979	3.13052e-110
SYNE1	4.69574e-67	1.21946	0.728	0.325	7.78318e-63
CST3	1.38969e-108	1.21385	0.95	0.776	2.30341e-104
DPP4	4.37085e-107	1.21374	0.767	0.169	7.24468e-103
CYSTM1	1.32172e-112	1.21169	0.894	0.409	2.19075e-108
STMN3	1.7681e-91	1.21017	0.811	0.266	2.93062e-87
POLR2L	7.02233e-92	1.20701	0.867	0.482	1.16395e-87
FOSB	6.00253e-57	1.20256	0.781	0.407	9.94919e-53
HIPK2	1.45288e-77	1.19965	0.872	0.602	2.40815e-73
DCBLD2	5.00151e-62	1.19295	0.839	0.521	8.29e-58
LCN2	1.51729e-79	1.18946	0.567	0.099	2.51492e-75
HLA-A	2.7072e-102	1.17423	0.944	0.714	4.48719e-98
MUC1	3.90832e-51	1.1687	0.594	0.196	6.47803e-47
PIGR	3.56205e-123	1.16853	0.514	0.008	5.9041e-119
OCIAD2	4.2112e-62	1.16497	0.806	0.481	6.98006e-58
PLAU	1.13564e-43	1.1506	0.664	0.297	1.88232e-39
SAT1	1.42755e-69	1.14863	0.906	0.762	2.36617e-65
TACSTD2	5.04683e-83	1.14798	0.744	0.205	8.36512e-79
MYADM	7.05735e-88	1.14349	0.844	0.474	1.16976e-83
VCAM1	3.29616e-112	1.13331	0.522	0.025	5.46339e-108
CYR61	1.63049e-69	1.12985	0.672	0.223	2.70255e-65
PLA2G16	1.24223e-121	1.12703	0.744	0.137	2.05899e-117
TNFRSF11B	2.52988e-126	1.12688	0.622	0.048	4.19328e-122
ATF3	1.19956e-80	1.11965	0.644	0.153	1.98827e-76
CTC-425F1.4	1.51411e-80	1.11674	0.836	0.481	2.50964e-76
S100A16	4.14033e-75	1.10979	0.85	0.497	6.8626e-71
MYLK	9.57725e-93	1.10665	0.675	0.148	1.58743e-88
SERPING1	1.66501e-52	1.10294	0.731	0.419	2.75975e-48
ITGB8	3.72234e-82	1.09059	0.8	0.35	6.16978e-78
ANXA4	3.04313e-70	1.08047	0.847	0.459	5.04399e-66
SPNS2	2.29663e-109	1.07744	0.6	0.059	3.80666e-105
MYL6	2.36097e-108	1.06679	0.964	0.906	3.91331e-104
RPL35P5	4.0706e-71	1.06639	0.681	0.22	6.74702e-67
TNFSF12-cluster	3.49407e-114	1.06594	0.667	0.093	5.79142e-110
GAPDHP35	4.93481e-128	1.06538	0.556	0.015	8.17944e-124
ANXA1	1.58074e-84	1.06467	0.872	0.352	2.62007e-80
TIMP1	5.43313e-77	1.06327	0.914	0.764	9.00541e-73
HLA-B	5.46455e-74	1.06314	0.878	0.413	9.0575e-70
XKR4	6.13026e-157	1.057	0.639	0.011	1.01609e-152
CLDN1	3.45826e-69	1.04974	0.769	0.337	5.73207e-65
IRX3	4.25977e-54	1.04852	0.694	0.31	7.06057e-50
ZBTB20	8.792e-73	1.04575	0.825	0.473	1.45727e-68
KCNJ15	2.39608e-95	1.03671	0.586	0.081	3.97149e-91
HLA-C	5.38386e-74	1.0366	0.892	0.544	8.92375e-70
CDKN2A	1.44693e-75	1.02949	0.653	0.176	2.39829e-71
MT1E	4.90127e-105	1.02808	0.558	0.048	8.12386e-101
CTSC	5.05058e-58	1.02695	0.753	0.397	8.37133e-54
ITGB6	6.27294e-73	1.02648	0.572	0.116	1.03974e-68
RP11-378G13.2	8.28438e-102	1.02551	0.533	0.042	1.37314e-97
MYL12B	3.81607e-102	1.02482	0.956	0.768	6.32513e-98
UGCG	1.075e-64	1.01936	0.808	0.536	1.78181e-60
SQSTM1	1.88425e-69	1.00831	0.842	0.629	3.12315e-65
CD151	7.80595e-68	1.00403	0.892	0.73	1.29384e-63
HIF1A	5.45648e-69	1.00402	0.869	0.698	9.04411e-65
IMPA2	1.40056e-63	1.00205	0.736	0.325	2.32143e-59
SPOCK1	7.70884e-129	0.99866	0.6	0.031	1.27774e-124
FTH1	9.59568e-79	0.996207	0.989	0.99	1.59048e-74
GLS	1.39056e-61	0.994111	0.806	0.484	2.30486e-57
MTND4P35	3.23712e-86	0.981638	0.622	0.121	5.36553e-82
HS3ST1	6.19368e-79	0.976391	0.614	0.139	1.0266e-74
COX6A1	4.77014e-79	0.967451	0.85	0.473	7.90651e-75
RP11-425L10.1	5.04234e-62	0.965655	0.803	0.484	8.35768e-58
RP1-60O19.1	3.49125e-119	0.965038	0.531	0.019	5.78674e-115
ANXA2	1.45389e-87	0.964422	0.986	0.957	2.40982e-83
SCIN	2.4146e-96	0.945606	0.694	0.134	4.00221e-92
SYNE2	2.01797e-39	0.945107	0.833	0.701	3.34478e-35
TNFRSF12A	7.94756e-74	0.944866	0.772	0.333	1.31731e-69
CTGF	4.31226e-34	0.94403	0.522	0.208	7.14757e-30
NTRK2	1.02526e-84	0.941613	0.542	0.074	1.69937e-80
RP11-777B9.5	6.08442e-69	0.941269	0.567	0.13	1.00849e-64
MTCO2P12	7.31464e-127	0.941003	0.592	0.032	1.2124e-122
PKM	4.67111e-108	0.935	0.997	0.981	7.74237e-104
ODC1	3.78579e-70	0.933671	0.703	0.258	6.27495e-66
ERFE	3.91242e-83	0.932264	0.533	0.07	6.48484e-79
CXCL8	3.99944e-30	0.926728	0.286	0.061	6.62908e-26
GPX1	2.50883e-66	0.91119	0.869	0.605	4.15838e-62
KLHL13	1.32469e-97	0.908206	0.667	0.123	2.19567e-93
KRT7	3.04125e-33	0.903714	0.497	0.176	5.04087e-29
LAMP2	1.83281e-64	0.898942	0.844	0.524	3.03788e-60
CD44	8.04329e-74	0.896196	0.844	0.353	1.33317e-69
PCSK1N	2.52378e-73	0.896127	0.542	0.099	4.18316e-69
ARHGAP29	2.13481e-58	0.895742	0.758	0.413	3.53845e-54
PLEKHA1	6.59373e-48	0.89163	0.803	0.538	1.09291e-43
LDHB	1.07431e-68	0.890211	0.939	0.829	1.78067e-64
ATP1A1	3.41172e-61	0.888206	0.917	0.792	5.65492e-57
TCF25-cluster	1.4092e-27	0.887823	0.525	0.255	2.33575e-23
NCOA7	6.32302e-32	0.886777	0.583	0.302	1.04804e-27
PAX8	2.83031e-61	0.885703	0.822	0.406	4.69124e-57
TBC1D24-cluster	1.28681e-71	0.883756	0.914	0.833	2.13289e-67
SLC3A1	4.73063e-100	0.882215	0.478	0.023	7.84102e-96
EZR	3.06063e-61	0.878989	0.856	0.612	5.073e-57
UBL5	2.47528e-78	0.877312	0.897	0.72	4.10277e-74
LEPROT	1.36977e-62	0.875402	0.828	0.562	2.27039e-58
NAPSA	1.11586e-105	0.873159	0.436	0.003	1.84954e-101
CD63	1.0609e-89	0.865939	0.933	0.872	1.75845e-85
NFKBIZ	5.93613e-59	0.865507	0.706	0.298	9.83913e-55
SDC4	2.01274e-64	0.862853	0.875	0.624	3.33612e-60
L1CAM	9.1377e-44	0.860373	0.561	0.188	1.51457e-39
GRN	5.37595e-73	0.859182	0.925	0.743	8.91063e-69
AGRN	2.7309e-72	0.857368	0.908	0.703	4.52647e-68
TSPAN1	7.99124e-26	0.854258	0.664	0.359	1.32455e-21
WWC1	5.95474e-57	0.852432	0.711	0.365	9.86998e-53
RTN4	1.74722e-88	0.851837	0.956	0.893	2.89602e-84
COL4A1	6.03475e-53	0.850835	0.706	0.335	1.00026e-48
APP	4.54567e-76	0.847744	0.944	0.901	7.53444e-72
SH3BGRL3	6.92885e-41	0.840619	0.894	0.716	1.14846e-36
RP11-467J12.4	7.74675e-69	0.832854	0.506	0.088	1.28402e-64
LRRK2	2.36702e-114	0.832216	0.511	0.016	3.92334e-110
PPP2R3A	9.0785e-65	0.832053	0.681	0.239	1.50476e-60
S100A13	4.16283e-71	0.823318	0.747	0.304	6.89989e-67
C14orf105	9.18385e-77	0.821314	0.631	0.151	1.52222e-72
EMC10	1.72922e-48	0.820403	0.711	0.35	2.86618e-44
CTXN1	4.59805e-55	0.805411	0.742	0.344	7.62127e-51
GALNT14	1.99696e-122	0.805016	0.589	0.034	3.30996e-118
CXCL3	3.34405e-55	0.803892	0.367	0.046	5.54277e-51
ANXA5	7.96939e-65	0.80195	0.911	0.752	1.32093e-60
TMSB10	7.49389e-47	0.801408	0.981	0.983	1.24211e-42
CLDN2	7.53918e-68	0.798184	0.308	0.007	1.24962e-63
CXCL2	3.14577e-42	0.79548	0.331	0.055	5.21412e-38
DBI	6.12504e-52	0.795441	0.864	0.665	1.01522e-47
NDUFB2	4.27401e-61	0.795268	0.775	0.374	7.08417e-57
NME2-cluster	4.64456e-38	0.793416	0.908	0.866	7.69837e-34
GPRC5B	3.44981e-67	0.787693	0.547	0.113	5.71807e-63
SLC12A1	1.35435e-55	0.786388	0.236	0.001	2.24484e-51
LMNA	1.18127e-51	0.785641	0.85	0.638	1.95796e-47
SPINT2-cluster	1.01333e-37	0.784481	0.467	0.143	1.6796e-33
YWHAB	1.85738e-76	0.783138	0.933	0.844	3.07861e-72
MSN	1.19153e-62	0.783024	0.736	0.303	1.97497e-58
LAMP1	5.85465e-62	0.773104	0.783	0.403	9.70408e-58
SEZ6L2	5.3282e-73	0.772709	0.622	0.153	8.8315e-69
COBLL1	7.3856e-52	0.768096	0.672	0.266	1.22416e-47
ADGRG1	2.9986e-64	0.767464	0.625	0.185	4.97017e-60
ABCC4	9.62141e-63	0.764111	0.664	0.23	1.59475e-58
LGALS1	3.23939e-13	0.760822	0.714	0.526	5.36929e-09
RP11-352E6.2	1.48214e-105	0.759905	0.45	0.007	2.45665e-101
HNF1B	1.30737e-82	0.75962	0.597	0.111	2.16696e-78
COL4A2	1.04348e-43	0.759316	0.878	0.636	1.72956e-39
MITF	1.24349e-65	0.757306	0.639	0.186	2.06108e-61
GLRX	1.21364e-47	0.756766	0.711	0.351	2.0116e-43
CITED4	6.51635e-38	0.755931	0.644	0.313	1.08009e-33
CFI	5.65145e-45	0.755719	0.669	0.293	9.36728e-41
GDF15	5.28378e-47	0.750081	0.75	0.386	8.75787e-43
ABCC3	2.14992e-49	0.749538	0.683	0.279	3.56349e-45
CYP27A1	3.67044e-66	0.748529	0.564	0.133	6.08375e-62
CREB5	5.81247e-69	0.744423	0.603	0.144	9.63417e-65
BICC1	1.11576e-49	0.744318	0.686	0.305	1.84937e-45
RHOC	1.4871e-33	0.739867	0.756	0.487	2.46486e-29
C19orf33	9.8416e-36	0.737246	0.356	0.081	1.63124e-31
PHKG1	2.34646e-46	0.7367	0.669	0.314	3.88926e-42
UQCR11	1.29814e-54	0.735896	0.758	0.365	2.15166e-50
RND3	3.74454e-39	0.735812	0.722	0.41	6.20658e-35
APOL1	1.29738e-80	0.735596	0.531	0.069	2.1504e-76
GSTP1	6.1971e-46	0.735222	0.894	0.816	1.02717e-41
FGFR1	6.10441e-34	0.733821	0.764	0.552	1.01181e-29
TAX1BP3	3.32418e-45	0.732168	0.711	0.359	5.50983e-41
LIF	5.64988e-47	0.730781	0.378	0.069	9.36467e-43
USMG5	4.00999e-39	0.730711	0.803	0.591	6.64657e-35
MAOA	6.85098e-37	0.72785	0.533	0.223	1.13555e-32
PSAP	2.69536e-60	0.725911	0.944	0.955	4.46756e-56
SERPINE2	6.28202e-39	0.724857	0.625	0.277	1.04125e-34
VAMP8	1.7609e-52	0.724399	0.747	0.336	2.91869e-48
SCTR	9.52191e-72	0.724347	0.4	0.035	1.57826e-67
LRP10	2.51735e-54	0.723806	0.858	0.648	4.1725e-50
SIRPA	5.6822e-69	0.71453	0.553	0.115	9.41825e-65
PRDX5	6.48675e-46	0.71227	0.85	0.678	1.07518e-41
KRT19	1.75733e-21	0.711883	0.789	0.584	2.91278e-17
UQCRQ	3.65333e-50	0.711193	0.85	0.637	6.05539e-46
HTRA1	5.85593e-68	0.710735	0.539	0.103	9.70621e-64
CA12	8.0968e-30	0.709561	0.656	0.338	1.34205e-25
WEE1	3.21665e-30	0.709224	0.736	0.494	5.3316e-26
CAV2	1.79549e-52	0.706596	0.686	0.276	2.97603e-48
LAMC2	6.81693e-29	0.706401	0.664	0.358	1.12991e-24
NEU1	3.83586e-52	0.703784	0.661	0.269	6.35793e-48
MET	3.58109e-45	0.702217	0.708	0.365	5.93566e-41
TFPI	1.46374e-43	0.699994	0.669	0.304	2.42614e-39
FOXC1	1.05724e-55	0.699797	0.578	0.165	1.75238e-51
ARSD	3.10227e-57	0.699371	0.683	0.257	5.14201e-53
CNDP2	4.0702e-53	0.697885	0.758	0.393	6.74635e-49
CITED2	7.851e-39	0.697806	0.683	0.368	1.3013e-34
MYOF	1.2582e-55	0.696704	0.789	0.349	2.08547e-51
FOLR1	1.15224e-66	0.696535	0.475	0.072	1.90983e-62
PYGB	1.6204e-38	0.696082	0.653	0.31	2.68581e-34
MAPKAPK3	1.5416e-70	0.695322	0.544	0.105	2.55521e-66
C4orf48	3.94621e-39	0.694941	0.544	0.2	6.54084e-35
DAB2	2.14029e-51	0.694607	0.531	0.146	3.54753e-47
KIF12	4.18467e-42	0.691784	0.567	0.217	6.93609e-38
NPC2	1.13075e-48	0.691232	0.858	0.684	1.87422e-44
AHNAK2	7.90746e-54	0.69099	0.458	0.088	1.31066e-49
CYP1B1	1.23759e-21	0.689672	0.386	0.151	2.0513e-17
EML1	2.50293e-81	0.688051	0.561	0.094	4.14861e-77
CIB1	6.73974e-53	0.686223	0.783	0.427	1.11711e-48
S100A1	5.95166e-66	0.686062	0.356	0.025	9.86488e-62
HLF	2.52771e-78	0.685822	0.392	0.021	4.18968e-74
COL18A1	1.69023e-27	0.683181	0.728	0.509	2.80156e-23
RHOB	7.0745e-43	0.680006	0.631	0.265	1.1726e-38
PPDPF	4.73048e-36	0.679793	0.933	0.84	7.84077e-32
RPS27AP16	1.62985e-32	0.67774	0.589	0.275	2.70148e-28
PON2	1.20946e-44	0.677487	0.708	0.368	2.00469e-40
IRX5	2.91384e-52	0.676987	0.478	0.107	4.8297e-48
RP11-475C16.1	3.66808e-22	0.673265	0.497	0.252	6.07984e-18
ARID5B	1.65025e-21	0.670602	0.753	0.653	2.73529e-17
GMDS	1.18783e-61	0.670057	0.542	0.131	1.96883e-57
RNF19A	1.2808e-34	0.667974	0.628	0.333	2.12292e-30
SGIP1	1.62887e-53	0.667932	0.553	0.151	2.69985e-49
S100A10	2.18037e-37	0.667931	0.928	0.7	3.61397e-33
SNX10	2.30102e-54	0.665558	0.575	0.166	3.81395e-50
EDF1	2.29254e-38	0.664771	0.808	0.607	3.79988e-34
RBPMS	1.8991e-38	0.663674	0.819	0.639	3.14775e-34
CDH16	7.48036e-64	0.660871	0.475	0.077	1.23987e-59
CAPNS1	2.53032e-48	0.660187	0.933	0.857	4.19401e-44
NAPA	1.11462e-47	0.658748	0.683	0.316	1.84748e-43
RAB13	3.52269e-30	0.655606	0.647	0.347	5.83886e-26
DYNLL1	2.05054e-51	0.653005	0.906	0.78	3.39878e-47
SLC25A39	2.1728e-22	0.652004	0.772	0.584	3.60141e-18
ATP6V0E1	9.60114e-38	0.6508	0.758	0.509	1.59139e-33
CNKSR3	4.59166e-37	0.648377	0.606	0.276	7.61068e-33
ATP5E	4.16623e-45	0.646791	0.881	0.791	6.90552e-41
AMIGO2	3.61893e-71	0.646636	0.447	0.053	5.99838e-67
GPC4	2.30317e-51	0.64601	0.547	0.147	3.8175e-47
AP2M1	5.1941e-40	0.644935	0.833	0.639	8.60922e-36
ISCU	2.36887e-32	0.644587	0.722	0.476	3.92641e-28
CD81	6.14302e-56	0.642883	0.947	0.886	1.01821e-51
SLC26A2	1.55114e-20	0.642636	0.575	0.335	2.57101e-16
CTSA	4.55538e-46	0.638469	0.672	0.312	7.55055e-42
EMP3	1.88449e-24	0.634598	0.628	0.379	3.12354e-20
MTRNR2L1	7.30407e-27	0.632346	0.556	0.285	1.21065e-22
GPRC5C	8.1167e-39	0.631684	0.703	0.384	1.34534e-34
C8orf4	1.55715e-35	0.63113	0.667	0.326	2.58098e-31
MMP24-AS1	2.40167e-39	0.630873	0.714	0.376	3.98077e-35
PPP1R15A	6.36232e-38	0.629155	0.747	0.448	1.05455e-33
CLDN3	1.18999e-22	0.628466	0.692	0.448	1.97241e-18
TMEM139	1.06279e-60	0.628021	0.536	0.119	1.76157e-56
GNPTG	9.70496e-43	0.626807	0.7	0.341	1.6086e-38
HBEGF	2.69637e-53	0.626264	0.392	0.06	4.46923e-49
MAP3K12	2.38099e-38	0.626241	0.831	0.751	3.9465e-34
NDUFA13	8.77961e-40	0.624895	0.647	0.286	1.45522e-35
UGT2B7	4.14327e-81	0.623122	0.511	0.061	6.86747e-77
RARRES3	2.65418e-58	0.622939	0.433	0.07	4.3993e-54
ELOB	4.77463e-28	0.622923	0.794	0.632	7.91395e-24
TMEM205	2.47858e-37	0.62141	0.728	0.464	4.10825e-33
CPEB2	1.09081e-61	0.618307	0.536	0.121	1.80801e-57
RPS20P35	4.40943e-23	0.616848	0.806	0.679	7.30863e-19
HSP90AA1	1.45648e-56	0.61373	0.967	0.939	2.41412e-52
CDC42SE2	8.60234e-32	0.613617	0.617	0.317	1.42584e-27
SHH	4.13409e-53	0.611736	0.506	0.119	6.85225e-49
ACSL4	1.62569e-17	0.611609	0.683	0.483	2.69457e-13
LRRFIP1	1.11682e-44	0.610133	0.864	0.812	1.85113e-40
FILIP1L	1.02394e-41	0.609177	0.528	0.17	1.69717e-37
NDUFA4	1.12883e-43	0.608491	0.922	0.82	1.87103e-39
PPP1R1A	3.14204e-70	0.608132	0.478	0.065	5.20792e-66
RNF144B	2.52147e-51	0.607787	0.553	0.151	4.17934e-47
PTTG1IP	2.04791e-36	0.60679	0.864	0.796	3.39441e-32
BCL2L1	6.54106e-30	0.605503	0.619	0.359	1.08418e-25
PVR	9.01798e-61	0.604216	0.475	0.09	1.49473e-56
BIRC3	1.11704e-34	0.601883	0.408	0.114	1.85149e-30
TSPAN8	2.59499e-24	0.599068	0.553	0.267	4.3012e-20
ALPK2	1.98646e-54	0.598484	0.369	0.048	3.29256e-50
SSR4	1.12198e-33	0.598095	0.783	0.585	1.85969e-29
CLIC1-cluster	3.68197e-36	0.596061	0.772	0.527	6.10287e-32
CRYM	1.20042e-66	0.595865	0.431	0.05	1.9897e-62
MINOS1	8.41533e-41	0.592268	0.514	0.167	1.39484e-36
ATP6V1F	2.43502e-28	0.590372	0.772	0.633	4.03605e-24

## Sheet: 5
	p_val	avg_logFC	pct.1	pct.2	p_val_adj
WFDC2	7.14904e-38	2.05747	0.99	0.759	1.18495e-33
S100A9	9.58726e-19	1.733	0.825	0.537	1.58909e-14
TMPRSS4	5.8366e-33	1.65613	0.883	0.393	9.67417e-29
MUC1	3.49115e-26	1.55781	0.835	0.498	5.78659e-22
SLC12A1	1.92025e-29	1.42287	0.612	0.086	3.18281e-25
ALDH2	4.17493e-24	1.23604	0.689	0.241	6.91995e-20
CYP1B1	3.82682e-08	1.20448	0.534	0.327	0.000634296
LTF	9.75535e-08	1.18812	0.534	0.327	0.00161695
CD74	1.14298e-10	1.15128	0.718	0.611	1.8945e-06
PIGR	2.91717e-21	1.12524	0.786	0.405	4.83521e-17
JUN	2.89729e-08	1.07824	0.689	0.553	0.000480226
ITGB6	1.49594e-14	1.04968	0.738	0.506	2.47951e-10
AGR2	7.37726e-14	1.04837	0.748	0.49	1.22278e-09
FOS	1.15172e-07	1.04229	0.66	0.494	0.00190898
NQO1	4.15846e-14	0.987293	0.553	0.218	6.89264e-10
CLU	1.48796e-25	0.984445	1	0.973	2.46629e-21
TSPAN8	1.90287e-12	0.977497	0.709	0.49	3.154e-08
PAPPA2	7.31893e-15	0.956938	0.553	0.202	1.21311e-10
LY6E	1.6052e-16	0.953273	0.835	0.669	2.66062e-12
IFITM1-cluster	9.08773e-19	0.945213	0.893	0.646	1.50629e-14
TFCP2L1	8.06557e-17	0.939888	0.456	0.097	1.33687e-12
BBOX1	1.00275e-17	0.898237	0.447	0.082	1.66205e-13
SBSPON	3.96772e-15	0.889673	0.65	0.335	6.57649e-11
SLPI	2.2594e-16	0.879871	0.971	0.782	3.74496e-12
IVNS1ABP	1.65108e-12	0.875392	0.718	0.564	2.73667e-08
FOSB	1.40141e-09	0.873956	0.816	0.767	2.32284e-05
ADGRF1	5.64808e-14	0.839502	0.68	0.362	9.3617e-10
TSC22D1	1.58853e-13	0.837818	0.864	0.658	2.63299e-09
SLC5A3	1.88297e-10	0.83569	0.777	0.619	3.12103e-06
VAV3	7.05146e-10	0.811217	0.583	0.358	1.16878e-05
TIMP1	7.29972e-18	0.810625	0.981	0.887	1.20993e-13
BCAM	1.87617e-16	0.803432	0.767	0.424	3.10975e-12
MRPS6	2.78519e-09	0.776255	0.786	0.669	4.61645e-05
CPVL	1.82399e-09	0.770915	0.573	0.374	3.02327e-05
KLF5	6.40971e-10	0.770302	0.709	0.564	1.06241e-05
SCNN1A	3.40222e-09	0.758747	0.505	0.245	5.63918e-05
LDHA	7.75715e-14	0.755866	0.864	0.829	1.28575e-09
CLDN3	3.15047e-09	0.752271	0.786	0.654	5.2219e-05
HLF	1.3528e-10	0.750345	0.583	0.315	2.24227e-06
CA12	1.93614e-06	0.747598	0.709	0.634	0.0320916
ACSL4	1.43081e-06	0.743479	0.728	0.665	0.0237156
NCOA7	1.22995e-11	0.733447	0.757	0.514	2.03865e-07
MECOM	1.39554e-06	0.732944	0.612	0.49	0.0231311
CDH3	9.2764e-12	0.731134	0.573	0.249	1.53756e-07
KCNJ1	7.68716e-21	0.72418	0.359	0.016	1.27415e-16
TMEM213	6.63986e-10	0.723532	0.456	0.187	1.10056e-05
CAPN6	9.17075e-13	0.713417	0.427	0.109	1.52005e-08
CFI	1.03487e-12	0.709231	0.786	0.623	1.71529e-08
VWA1	7.71961e-12	0.70857	0.66	0.409	1.27953e-07
APOL1	5.48455e-07	0.703525	0.621	0.494	0.00909064
TACSTD2	1.18679e-07	0.697678	0.806	0.72	0.00196711
NEAT1	2.75018e-13	0.696492	0.99	0.879	4.55843e-09
CHPF	2.4593e-06	0.679686	0.553	0.393	0.0407629
CLMN	9.0304e-11	0.678052	0.592	0.323	1.49679e-06
LLGL2	1.05619e-08	0.675041	0.602	0.412	0.000175063
UGT8	6.53556e-08	0.673219	0.495	0.268	0.00108327
EMP1	2.14025e-08	0.670099	0.553	0.35	0.000354747
HGD	1.85979e-06	0.668676	0.515	0.339	0.0308261
PPP1R1B	1.97777e-15	0.665374	0.35	0.047	3.27815e-11
AKR1C2	1.21981e-06	0.665303	0.388	0.191	0.0202184
TFAP2B	1.01894e-09	0.659582	0.437	0.179	1.6889e-05
ATP1B1	6.76474e-10	0.657445	0.806	0.767	1.12126e-05
SLC16A5	3.12429e-08	0.653561	0.534	0.339	0.000517852
IFITM2	6.0529e-13	0.644665	0.922	0.864	1.00327e-08
PTP4A1	2.77013e-06	0.639914	0.748	0.716	0.0459149
ARRDC3	5.88944e-07	0.629814	0.65	0.451	0.00976175
CPM	8.24991e-09	0.62957	0.641	0.416	0.000136742
SASH1	3.27852e-08	0.621496	0.621	0.428	0.000543414
WEE1	3.99212e-07	0.621386	0.777	0.72	0.00661695
HLA-DMB	5.0869e-11	0.611126	0.893	0.7	8.43154e-07
CYS1	2.9147e-11	0.609658	0.825	0.685	4.83111e-07
COBLL1	2.7537e-09	0.608257	0.777	0.63	4.56425e-05
CIT	1.32026e-06	0.60528	0.408	0.198	0.0218834
ERBB4	1.63501e-09	0.600387	0.592	0.327	2.71003e-05
CLDN7	2.37096e-07	0.594367	0.563	0.315	0.00392987
CDH16	1.62943e-06	0.59258	0.602	0.424	0.0270078
PIK3R2-cluster	2.1691e-07	0.591633	0.709	0.584	0.00359528
SECTM1	2.92899e-10	0.590493	0.359	0.097	4.8548e-06

## Sheet: 6
	p_val	avg_logFC	pct.1	pct.2	p_val_adj
C1QTNF3-cluster	1.58474e-43	1.70618	0.973	0.494	2.6267e-39
C3	9.55236e-30	1.18276	0.982	0.615	1.5833e-25
CLDN2	6.40072e-30	1.18049	0.699	0.13	1.06092e-25
GPX3	1.93874e-30	1.0923	0.991	0.611	3.21347e-26
SLC34A2	1.02611e-30	1.04187	0.965	0.587	1.70079e-26
CXCL14	3.89714e-26	1.01739	0.912	0.433	6.4595e-22
TNFSF10	4.03605e-29	0.965768	0.991	0.656	6.68976e-25
KCNJ15	1.60621e-29	0.951147	0.938	0.425	2.66229e-25
SLC3A1	6.38091e-32	0.943963	0.894	0.287	1.05764e-27
CDH6	9.86193e-24	0.917899	0.912	0.506	1.63462e-19
SYNE2	2.38416e-24	0.917779	0.973	0.769	3.95175e-20
ADAMTS1	8.87242e-24	0.889723	0.982	0.656	1.4706e-19
NAPSA	6.72225e-28	0.879968	0.832	0.255	1.11421e-23
SERPINA1	2.13872e-21	0.878018	1	0.806	3.54494e-17
FGFR1	1.85965e-28	0.86597	0.973	0.668	3.08236e-24
VCAN	1.70231e-31	0.857225	1	0.862	2.82159e-27
VCAM1	7.81221e-21	0.837754	0.867	0.364	1.29487e-16
CTSC	4.31531e-20	0.831508	0.991	0.644	7.15262e-16
PDZK1IP1	8.5648e-23	0.814366	0.965	0.656	1.41962e-18
CYP27A1	2.4392e-28	0.801227	0.929	0.397	4.04297e-24
CYP24A1	1.88306e-19	0.799233	0.46	0.061	3.12117e-15
SERPING1	1.98132e-21	0.794652	0.956	0.628	3.28404e-17
MRC2	3.1052e-25	0.78531	0.841	0.32	5.14688e-21
CCL2	4.00429e-15	0.761897	0.947	0.636	6.63711e-11
TGFB2	1.10805e-20	0.742805	0.752	0.239	1.83659e-16
ANXA4	7.01041e-24	0.709991	0.991	0.781	1.16198e-19
SOD2	5.09968e-21	0.70238	1	0.814	8.45272e-17
GPRC5B	3.97625e-21	0.698842	0.867	0.401	6.59063e-17
NTRK2	4.51912e-17	0.69053	0.85	0.401	7.49044e-13
ALPK2	3.03055e-19	0.684723	0.717	0.211	5.02314e-15
FHL2	4.65207e-22	0.676595	0.982	0.753	7.71081e-18
PROM1	2.91319e-22	0.676405	0.991	0.765	4.82861e-18
DEFB1	1.24682e-16	0.675649	0.549	0.138	2.0666e-12
SYNE1	1.7285e-15	0.669376	0.938	0.632	2.86499e-11
LAMA1	1.11705e-20	0.658076	0.876	0.417	1.85152e-16
TFPI	6.61741e-18	0.653704	0.956	0.538	1.09684e-13
AMACR	1.4906e-26	0.65216	0.628	0.101	2.47066e-22
C1S	6.51868e-20	0.64986	0.735	0.247	1.08047e-15
TNFRSF11B	1.86713e-17	0.648009	0.885	0.502	3.09478e-13
ID2	1.74562e-15	0.634734	0.77	0.336	2.89337e-11
UGCG	1.37887e-17	0.6299	1	0.721	2.28548e-13
TMEM37	9.60222e-22	0.626054	0.85	0.32	1.59157e-17
S100A1	1.63097e-22	0.62384	0.726	0.186	2.70333e-18
SGIP1	2.10899e-19	0.617019	0.858	0.413	3.49565e-15
GDF15	1.9577e-14	0.61354	0.947	0.66	3.24489e-10
RP1-60O19.1	3.5081e-21	0.610683	0.885	0.368	5.81468e-17
CLDN19	1.49041e-21	0.609245	0.673	0.166	2.47036e-17
SLC6A6	1.18956e-18	0.595707	0.743	0.255	1.97169e-14

## Sheet: 7
	p_val	avg_logFC	pct.1	pct.2	p_val_adj
AKAP12	1.10741e-31	1.36148	0.977	0.434	1.83554e-27
DCBLD2	1.06515e-35	1.31088	0.989	0.79	1.76549e-31
MAP1B	2.24814e-27	1.15917	0.841	0.25	3.7263e-23
TUBA1A	6.82192e-27	1.10484	1	0.765	1.13073e-22
CTGF	1.41115e-16	1.06946	0.875	0.408	2.33898e-12
UCHL1	1.46495e-26	1.04782	0.989	0.654	2.42816e-22
KRT19	3.06347e-25	0.989299	1	0.721	5.0777e-21
FN1	2.15329e-21	0.979833	0.682	0.165	3.56907e-17
FSCN1	4.41577e-28	0.887584	0.83	0.232	7.31915e-24
TGFBI	5.60238e-19	0.827356	0.75	0.272	9.28595e-15
PLAU	1.62482e-17	0.81349	0.92	0.581	2.69315e-13
FXYD6	1.5948e-23	0.79498	0.807	0.272	2.64339e-19
SLC26A2	3.51722e-14	0.788707	0.886	0.474	5.82979e-10
TUBB	1.25613e-20	0.78406	0.977	0.768	2.08204e-16
ARL4C	3.64436e-19	0.774028	0.92	0.537	6.04052e-15
L1CAM	5.75837e-20	0.772393	0.898	0.452	9.5445e-16
TCF25-cluster	6.48209e-21	0.766974	0.898	0.404	1.07441e-16
ITGA3	8.05761e-26	0.737677	0.989	0.893	1.33555e-21
PXDN	2.95923e-21	0.726252	0.977	0.64	4.90492e-17
MT1E	1.15572e-13	0.715215	0.852	0.463	1.91561e-09
CRYAB	4.75035e-10	0.710109	0.966	0.746	7.8737e-06
MARCKS	1.46349e-21	0.702391	0.898	0.375	2.42574e-17
TPM1	2.40209e-20	0.701937	1	0.901	3.98147e-16
RHOBTB3	8.17775e-16	0.699519	0.693	0.239	1.35546e-11
ENAH	1.38236e-17	0.696861	0.875	0.438	2.29126e-13
MACF1	2.48572e-17	0.689293	0.977	0.721	4.12007e-13
GRB10	3.57711e-21	0.682148	0.75	0.232	5.92905e-17
TUBA1C	2.38262e-13	0.670066	0.932	0.636	3.94919e-09
SVIL	1.61697e-16	0.662902	0.83	0.36	2.68012e-12
STMN1	4.04738e-15	0.662783	0.886	0.515	6.70853e-11
TUBA1B	3.79911e-15	0.659366	0.977	0.728	6.29703e-11
ADAMTS5	4.5545e-14	0.649599	0.602	0.188	7.54909e-10
BHLHE41	1.48519e-17	0.647618	0.818	0.331	2.4617e-13
SOX4	9.58463e-14	0.647172	0.989	0.757	1.58865e-09
MARCKSL1	1.93644e-16	0.64064	0.955	0.478	3.20965e-12
OCIAD2	8.91412e-18	0.634717	0.966	0.754	1.47752e-13
AK5	2.6426e-17	0.633031	0.818	0.335	4.38011e-13
CMTM3	1.6765e-25	0.628413	0.818	0.221	2.7788e-21
OGFRL1	3.20259e-20	0.619504	0.739	0.217	5.30829e-16
TNFAIP2	9.87459e-13	0.618247	0.875	0.434	1.63671e-08
FBLIM1	5.62784e-16	0.611729	0.864	0.452	9.32815e-12
YWHAG	3.23578e-15	0.611197	0.898	0.478	5.3633e-11
ACTN1	1.2184e-16	0.603661	0.989	0.75	2.0195e-12
MICAL2	1.52872e-18	0.603372	0.648	0.162	2.53385e-14
DLG1	3.66912e-13	0.602847	0.795	0.404	6.08156e-09
MCAM	3.84389e-24	0.599115	0.466	0.033	6.37125e-20
VIM	1.33678e-20	0.598173	1	0.926	2.21572e-16
TUBB2B	4.57603e-19	0.595048	0.534	0.099	7.58476e-15
KRTAP2-3	1.50871e-12	0.591755	0.545	0.18	2.50069e-08

## Sheet: 8
	p_val	avg_logFC	pct.1	pct.2	p_val_adj
LGALS1	1.93743e-17	1.82913	0.893	0.681	3.21129e-13
C12orf75	4.9966e-13	1.48204	0.839	0.842	8.28187e-09
SPINT2-cluster	1.21583e-07	1.44597	0.607	0.441	0.00201525
C19orf33	4.13522e-07	1.43049	0.536	0.322	0.00685413
DKK3	7.22186e-11	1.40568	0.661	0.382	1.19702e-06
CCND1	9.0511e-12	1.35589	0.893	0.786	1.50022e-07
GAPDH	4.12206e-23	1.32613	1	0.977	6.83232e-19
SH3BGRL3	4.30392e-16	1.31342	0.929	0.888	7.13374e-12
FTH1	1.17335e-11	1.22868	1	0.987	1.94482e-07
S100A6	3.53997e-21	1.22562	1	0.987	5.8675e-17
PPP1R14B	1.55199e-07	1.17636	0.643	0.467	0.00257242
TMSB10	2.94595e-23	1.17562	1	0.977	4.88291e-19
TSPO	3.87348e-08	1.17074	0.696	0.661	0.000642029
TMSB4X	7.39281e-18	1.15152	0.964	0.961	1.22536e-13
RPL8	3.33963e-17	1.14039	0.982	0.954	5.53543e-13
HMGA1	3.2654e-07	1.11426	0.696	0.635	0.0054124
RPL36	4.08192e-15	1.11176	0.929	0.908	6.76578e-11
S100A10	2.26737e-14	1.10599	0.929	0.928	3.75816e-10
NME2-cluster	3.14809e-13	1.09582	0.929	0.905	5.21797e-09
RPL18A	6.6689e-13	1.08103	0.946	0.967	1.10537e-08
RPL28	2.52113e-13	1.07603	0.911	0.954	4.17877e-09
PPDPF	8.42608e-10	1.04659	0.911	0.938	1.39662e-05
SLC25A39	8.07292e-08	1.04646	0.768	0.773	0.00133809
RPLP0	3.09565e-10	1.04109	0.929	0.934	5.13103e-06
VIM	8.34274e-15	1.0019	1	0.934	1.38281e-10
RPS2	1.2815e-13	0.981655	0.982	0.993	2.12409e-09
FTL	5.15958e-09	0.981257	0.911	0.961	8.552e-05
RPS19	5.52779e-16	0.97987	0.946	0.964	9.16231e-12
PFN1	4.89805e-11	0.971834	0.946	0.967	8.11851e-07
RPL35	1.04319e-14	0.967598	1	0.954	1.72909e-10
UBA52	9.91676e-12	0.966568	0.946	0.947	1.6437e-07
RPSA	2.31912e-06	0.960923	0.804	0.882	0.0384394
RPS18	2.02268e-13	0.95679	0.982	0.99	3.3526e-09
RPL29	9.23968e-12	0.952944	0.946	0.934	1.53148e-07
RPL32	1.35e-13	0.922665	0.964	0.974	2.23762e-09
RPLP2	4.93012e-15	0.921748	1	0.984	8.17167e-11
YBX1	4.24705e-10	0.915495	0.857	0.905	7.03948e-06
RPL37A	1.92419e-12	0.894883	0.982	0.99	3.18934e-08
RPS17	5.71808e-10	0.892267	0.875	0.908	9.47772e-06
ZFAS1	1.71616e-09	0.886903	0.839	0.826	2.84454e-05
CFL1	3.36782e-17	0.882097	0.982	0.984	5.58217e-13
S100A11	1.15327e-14	0.879106	0.946	0.987	1.91155e-10
LRRC75A-AS1	1.59032e-07	0.874865	0.839	0.914	0.00263596
ACTB	4.45057e-13	0.874273	0.946	0.99	7.37682e-09
ANXA2	3.11411e-10	0.855481	1	0.984	5.16164e-06
RPS12	6.41586e-12	0.850488	0.982	0.987	1.06343e-07
RPS28	4.64306e-10	0.849196	0.911	0.947	7.69588e-06
RPS5	3.79328e-10	0.84543	0.964	0.974	6.28736e-06
TXN	2.80191e-06	0.843495	0.714	0.786	0.0464416
SLC2A11-cluster	1.0195e-16	0.831547	0.982	0.967	1.68982e-12
RPL37	1.8923e-10	0.826811	0.964	0.997	3.13648e-06
GSTP1	8.9611e-08	0.811272	0.875	0.898	0.0014853
RPL6	8.186e-07	0.807935	0.804	0.872	0.0135683
RPLP1	1.11085e-12	0.794224	0.982	0.993	1.84124e-08
RPL9	6.74285e-08	0.766662	0.929	0.941	0.00111763
RPL21	1.00422e-08	0.765901	0.964	0.961	0.000166449
RPL10	8.81644e-11	0.761633	0.964	0.964	1.46133e-06
OST4	1.42942e-07	0.754687	0.839	0.895	0.00236926
RPS11	3.7948e-10	0.75325	1	0.987	6.28988e-06
EEF1D	9.29495e-07	0.745821	0.768	0.865	0.0154064
RPS24	8.42413e-11	0.745244	0.964	0.984	1.3963e-06
RPS23	1.00122e-06	0.733349	0.839	0.918	0.0165953
EEF1B2	5.57539e-08	0.731924	0.875	0.908	0.00092412
RPL23A	5.75126e-08	0.731852	0.875	0.934	0.000953271
PPIA	1.75355e-08	0.725518	0.875	0.918	0.000290651
RPS21	3.21891e-09	0.720297	0.946	0.967	5.33535e-05
RPL27A	2.23244e-08	0.714601	0.964	0.977	0.000370027
MYL12B	4.29398e-10	0.711611	0.929	0.961	7.11727e-06
RPL10A	6.23772e-09	0.699538	0.911	0.984	0.00010339
RPS15	9.62916e-09	0.690638	0.946	0.954	0.000159603
MYL6	2.05825e-06	0.68432	0.929	0.97	0.0341156
RPL13A	1.88485e-08	0.681254	1	0.993	0.000312414
ARL6IP1-cluster	4.83287e-07	0.680657	0.893	0.964	0.00801048
RPL38	3.41035e-08	0.67651	0.929	0.974	0.000565265
RPL11	1.69427e-09	0.669503	0.964	0.99	2.80826e-05
RPL13	1.23314e-07	0.664417	0.929	0.961	0.00204392
RPL14	1.34221e-07	0.660237	0.929	0.977	0.00222471
RPL7A	2.05018e-06	0.655041	0.946	0.957	0.0339817
RPS10-cluster	8.19193e-07	0.650529	0.929	0.964	0.0135781
RPS9	5.34497e-08	0.637351	0.929	0.961	0.000885928
PABPC1	4.35768e-10	0.637286	0.946	0.977	7.22285e-06
PKM	1.71171e-07	0.635186	0.982	1	0.00283716
RACK1	5.5351e-07	0.619525	0.946	0.977	0.00917443
RPL35A	1.54754e-07	0.613884	0.893	0.954	0.00256505

[truncated: 8 more sheets: E88, 9, 10, 11, 12, E80, 13, 14]
