# Supplementary material for: An organoid biobank for childhood kidney cancers that captures disease and tissue heterogeneity
Source: Nat Commun. 2020 Mar 11;11:1310. doi: 10.1038/s41467-020-15155-6 (PMC7066173; doi:10.1038/s41467-020-15155-6)
Supplement: Supplementary file 4 — Supplementary Data 2 [file 41467_2020_15155_MOESM4_ESM.xlsx]

## Sheet: Summary_mutation_v9_combi
genes	37T	48T	51T	52T	57T	64T	68T	80T	83T	85T	86T	88T	94T	95T	96T	97T	98T	101T	109T	119M	WT003T	60T	60M	78T	103T	PMC	102T	107T
ACTB	0	0	0	0	0	0	0	0	0	0	0	0	0	0	0	0	0	inframe_insertion;0.33	0	0	0	0	0	0	0	0	0	0
ADAM29	0	0	0	0	missense_variant;0.38	0	0	0	0	0	0	0	0	0	0	0	0	0	0	0	0	0	0	0	0	0	0	0
ALPK1	0	0	0	0	0	0	0	0	0	0	0	0	0	0	0	0	0	0	0	0	0	missense_variant;0.23	missense_variant;0.59	0	0	0	0	0
AMER1	0	0	frameshift_variant;0.24	0	0	0	0	0	0	0	0	0	0	0	0	0	0	frameshift_variant;0.46	0	missense_variant;1	0	0	0	0	0	0	0	0
ARHGEF4	0	0	0	0	0	0	0	missense_variant;0.63	0	0	0	0	0	0	0	0	0	0	0	0	0	0	0	0	0	0	0	0
ASXL1	0	0	0	0	0	0	0	0	missense_variant;1	0	0	0	0	0	0	0	0	0	0	missense_variant;1	0	0	0	0	0	missense_variant;1	0	0
BUD13	0	0	missense_variant;0.38	0	0	0	0	0	0	0	0	0	0	0	0	0	0	0	0	0	0	0	0	0	0	0	0	0
CACNA1B	missense_variant;0.63	0	0	0	0	0	0	0	0	0	0	0	0	0	0	0	0	0	0	0	0	0	0	0	0	0	0	0
CCDC110	0	0	0	0	missense_variant;0.35	0	0	0	0	0	0	0	0	0	0	0	0	0	0	0	0	0	0	0	0	0	0	0
CCDC88A	0	0	missense_variant;0.41	0	0	0	0	0	0	0	0	0	0	0	0	0	0	0	0	0	0	0	0	0	0	0	0	0
CDH23	0	0	0	0	0	0	0	0	0	0	0	0	0	0	missense_variant;0.49	0	0	0	0	0	0	0	0	0	0	0	0	0
CENPB	0	0	0	0	0	0	0	0	0	0	0	0	0	0	0	0	0	0	0	0	0	0	start_lost;0.47,inframe_deletion;0.47	0	0	0	0	0
CHEK2	0	0	0	0	0	0	0	0	0	frameshift_variant;0.59	0	0	0	0	0	0	0	0	0	0	0	0	0	0	0	0	0	0
CNTNAP2	0	0	0	0	0	0	0	0	0	0	0	0	0	0	0	0	0	0	0	0	0	missense_variant;0.33	0	0	0	0	0	0
CRLF1	0	0	0	0	0	0	0	0	0	inframe_deletion;0.62	0	0	0	0	0	0	0	0	0	0	0	0	0	0	0	0	0	0
CRYGC	0	0	0	0	0	0	0	0	0	0	0	0	0	0	0	0	0	0	0	0	0	missense_variant;0.38	missense_variant;0.47	0	0	0	0	0
CTNNB1	0	0	0	0	0	0	0	0	inframe_deletion;0.73	0	0	0	0	0	0	0	0	missense_variant;0.3	0	0	0	0	0	0	0	0	0	0
CYP4F12	0	0	0	0	0	0	0	0	0	missense_variant;0.21	0	0	0	0	0	0	0	0	0	0	0	0	0	0	0	0	0	0
CYTH1	0	0	0	0	0	0	0	missense_variant;0.53	0	0	0	0	0	0	0	0	0	0	0	0	0	0	0	0	0	0	0	0
DCC	0	0	0	0	0	0	0	0	0	0	0	0	0	0	0	0	0	0	0	0	0	missense_variant;0.31	missense_variant;0.41	0	0	0	0	0
DEPDC1	0	0	0	0	missense_variant;0.3	0	0	0	0	0	0	0	0	0	0	0	0	0	0	0	0	0	0	0	0	0	0	0
DGCR8	0	0	0	0	missense_variant;0.96	0	0	0	0	0	0	0	0	0	0	0	0	0	0	0	0	0	0	0	0	0	0	0
DICER1	0	0	0	0	0	0	missense_variant;0.75	0	0	0	0	0	0	0	0	0	0	0	0	0	0	0	0	0	0	0	0	0
DIS3L2	0	0	0	0	0	0	0	0	0	0	0	0	0	0	frameshift_variant;0.58	0	0	0	0	0	0	0	0	0	0	0	0	0
DROSHA	0	missense_variant;0.56	0	0	0	0	0	0	0	0	0	0	0	0	missense_variant;0.47	0	0	0	0	0	0	0	0	0	0	0	0	0
EP400	0	0	0	0	0	0	0	0	0	0	0	0	0	inframe_insertion;0.94	0	0	0	0	0	0	0	0	0	0	0	0	0	0
FADS1	0	0	0	0	0	0	0	0	0	missense_variant;0.47	0	0	0	0	0	0	0	0	0	0	0	0	0	0	0	0	0	0
GLI2	0	0	0	0	0	0	0	0	0	0	0	0	0	0	0	0	0	0	0	0	0	0	0	missense_variant;0.21	0	0	0	0
GMPPB	0	0	0	missense_variant;0.42	0	0	0	0	0	0	0	0	0	0	0	0	0	0	0	0	0	0	0	0	0	0	0	0
GOLGA8S	0	0	0	0	0	0	0	0	0	0	0	0	0	0	0	0	0	0	0	0	0	0	0	0	0	0	0	0
H3F3A	0	0	0	0	0	0	0	0	0	0	0	0	0	0	0	0	missense_variant;0.66	0	0	0	0	0	0	0	0	0	0	0
HDAC2	0	0	0	0	0	0	0	inframe_insertion;0.45	0	0	0	0	0	0	0	0	0	0	0	0	0	0	0	0	0	0	0	0
HDAC7	0	0	0	0	0	0	0	0	0	0	0	0	0	0	0	0	0	0	0	0	0	missense_variant;0.55	missense_variant;0.48	0	0	0	0	0
HIST1H4K	0	0	0	0	0	0	0	missense_variant;0.52	0	0	0	0	0	0	0	0	0	0	0	0	0	0	0	0	0	0	0	0
HOOK2	0	0	0	0	0	0	0	0	0	0	0	0	0	0	0	0	0	0	0	0	0	0	0	0	0	0	0	missense_variant;0.51
HSF1	0	missense_variant;0.27	0	0	0	0	0	0	0	0	0	0	0	0	0	0	0	0	0	0	0	0	0	0	0	0	0	0
IGHV3-48	0	0	0	0	0	0	0	0	0	0	0	0	0	0	0	0	0	0	0	0	0	0	0	missense_variant;0.16	0	0	0	0
KIAA1211	0	0	0	0	0	0	0	0	0	0	0	0	0	0	0	0	0	0	0	0	0	0	0	inframe_insertion;0.44	0	0	0	0
KIFC2	0	0	missense_variant;0.54	0	0	0	0	0	0	0	0	0	0	0	0	0	0	0	0	0	0	0	0	0	0	0	0	0
KRT10	inframe_deletion;0.57	0	0	0	0	0	0	0	0	0	0	0	0	0	0	0	0	0	0	0	0	0	0	inframe_deletion;0.67	0	0	0	0
KRTAP10-6	0	0	0	0	0	0	0	0	0	0	0	0	0	0	0	0	0	0	0	0	0	0	0	0	0	0	0	missense_variant;0.25
MAD1L1	0	0	0	0	0	0	0	0	0	0	0	0	0	0	0	0	0	0	0	0	0	missense_variant;0.52	0	0	0	0	0	0
MAP3K6	0	0	0	0	0	0	0	0	0	0	missense_variant;0.47	0	0	0	0	0	0	0	0	0	0	0	0	0	0	0	0	0
MBD3	0	0	0	0	0	0	0	0	0	0	0	0	0	0	missense_variant;0.2	0	0	0	0	0	0	0	0	0	0	0	0	0
MLLT1	0	0	0	0	0	0	0	0	0	0	inframe_insertion;0.42	0	0	0	0	0	0	0	0	0	0	0	0	0	0	0	0	0
MPST	missense_variant;0.56	0	0	0	0	0	0	0	0	0	0	0	0	0	0	0	0	0	0	0	0	0	0	0	0	0	0	0
MRI1	0	0	0	0	0	0	0	0	0	0	0	0	0	0	0	0	0	0	0	0	0	missense_variant;0.67	missense_variant;0.41	0	0	0	0	0
MUC19	0	0	0	0	missense_variant;0.25	0	0	0	0	0	0	0	0	0	0	0	0	0	0	0	0	0	0	0	0	0	0	0
MUC4	missense_variant;0.31	0	0	0	0	0	0	missense_variant;0.56	0	0	0	0	0	0	0	0	0	0	0	0	0	0	0	0	0	0	0	0
MUTYH	0	0	0	0	0	0	0	0	0	missense_variant;0.62	0	0	0	0	0	0	0	0	0	0	0	0	0	0	0	0	0	0
MYCN	0	0	0	0	0	0	missense_variant;0.35	0	0	0	0	0	0	0	0	0	0	0	0	0	0	0	0	0	0	0	0	0
MYH11	0	0	0	0	0	0	0	0	0	0	0	0	0	0	0	0	0	0	0	0	0	0	0	0	missense_variant;0.37	0	0	0
NEFM	0	0	0	0	0	0	0	0	0	missense_variant;0.3	0	0	0	0	0	0	0	0	0	0	0	0	0	0	0	0	0	0
NF1	0	0	0	0	0	0	0	0	0	0	0	0	0	0	0	0	0	0	0	missense_variant;0.63	0	0	0	0	0	0	0	0
OR8G5	0	0	0	0	0	0	0	missense_variant;0.54	0	0	0	0	0	0	0	0	0	0	0	0	0	0	0	0	0	0	0	0
PARD3	0	0	0	0	0	0	0	0	0	0	0	0	missense_variant;0.5	0	0	0	0	0	0	0	0	0	0	0	0	0	0	0
PIGO	0	0	0	0	missense_variant;0.42	0	0	0	0	0	0	0	0	0	0	0	0	0	0	0	0	0	0	0	0	0	0	0
PLCB3	0	0	0	missense_variant;0.19	0	0	0	0	0	0	0	0	0	0	0	0	0	0	0	0	0	0	0	0	0	0	0	0
PLEKHH2	0	0	0	0	0	0	0	0	0	0	0	0	0	0	0	0	0	missense_variant;0.24	0	0	0	0	0	0	0	0	0	0
PLXNA2	0	0	0	0	0	0	0	0	0	0	0	0	0	0	0	0	0	missense_variant;0.4	0	0	0	0	0	0	0	0	0	0
PMEPA1	0	0	0	0	0	0	0	0	0	0	0	0	0	0	0	0	0	0	0	0	0	0	0	0	0	0	0	missense_variant;0.57
PNOC	0	0	0	0	0	0	0	0	0	0	0	0	0	missense_variant;0.29	0	0	0	0	0	0	0	0	0	0	0	0	0	0
POTED	0	0	missense_variant;0.22	0	0	0	0	0	0	0	0	0	0	0	0	0	0	0	0	0	0	0	0	0	0	0	0	0
PRAME	0	0	0	missense_variant;0.5	0	0	0	0	0	0	0	0	0	0	0	0	0	0	0	0	0	0	0	0	0	0	0	0
PRODH2	0	0	0	0	0	0	0	0	0	0	0	0	0	0	0	0	missense_variant;0.56	0	0	0	0	0	0	0	0	0	0	0
PTPN12	0	0	missense_variant;0.39	0	0	0	0	0	0	0	0	0	0	0	0	0	0	0	0	0	0	0	0	0	0	0	0	0
PTTG1IP	0	0	0	0	0	0	0	0	0	0	0	0	0	0	0	0	0	missense_variant;0.37	0	0	0	0	0	0	0	0	0	0
PYGL	0	0	0	0	0	0	0	missense_variant;0.58	0	0	0	0	0	0	0	0	0	0	0	0	0	0	0	0	0	0	0	0
RBM14-RBM4	0	0	0	0	0	0	0	0	0	0	0	0	0	missense_variant;0.38	0	0	0	0	0	0	0	0	0	0	0	0	0	0
RERE	0	0	frameshift_variant;0.47	0	0	0	0	0	0	0	0	0	0	0	0	0	0	0	0	0	0	0	0	0	0	0	0	0
REST	0	0	0	0	0	0	0	0	0	0	0	0	0	0	0	0	0	0	stop_gained;0.33,frameshift_variant;0.55	0	0	0	0	0	0	0	0	0
SALL1	0	0	0	0	0	0	0	0	0	0	0	0	0	0	0	0	0	0	0	0	inframe_deletion;0.46	0	0	0	0	0	0	0
SCN1A	0	0	0	0	missense_variant;0.49	0	0	0	0	0	0	0	0	0	0	0	0	0	0	0	0	0	0	0	0	0	0	0
SGK223	0	0	0	0	0	0	0	0	0	0	0	0	0	0	0	0	0	0	inframe_insertion;0.55	0	0	0	0	0	0	0	0	0
SIAH1	0	0	0	0	0	0	0	0	0	0	0	0	0	0	0	0	0	0	0	0	0	0	0	0	missense_variant;0.33	0	0	0
SLC22A17	0	0	missense_variant;0.56	0	0	0	0	0	0	0	0	0	0	0	0	0	0	0	0	0	0	0	0	0	0	0	0	0
SMARCB1	0	0	0	0	0	0	0	0	0	0	0	0	0	0	0	0	0	0	0	0	0	stop_gained;0.85	stop_gained;1	frameshift_variant;0.89	stop_gained;0.84	0	0	0
SPTB	0	0	0	0	0	0	0	stop_gained;0.51	0	0	0	0	0	0	0	0	0	0	0	0	0	0	0	0	0	0	0	0
SPTBN5	0	0	0	0	0	0	0	0	0	0	0	0	missense_variant;0.26	0	0	0	0	0	0	0	0	0	0	0	0	0	0	0
SYNE1	0	0	0	0	0	0	0	0	0	0	0	0	0	0	0	0	0	0	0	0	0	0	0	0	0	0	0	missense_variant;0.23
TNRC18	0	0	0	missense_variant;0.35	0	0	0	0	0	0	0	0	0	0	0	0	0	0	0	0	0	0	0	0	0	0	0	0
TRAPPC3L	0	0	0	missense_variant;0.32	0	0	0	0	0	0	0	0	0	0	0	0	0	0	0	0	0	0	0	0	0	0	0	0
TSPAN32	missense_variant;0.44	0	0	0	0	0	0	0	0	0	0	0	0	0	0	0	0	0	0	0	0	0	0	0	0	0	0	0
TUBGCP3	0	0	0	0	0	0	0	0	0	0	0	0	0	0	0	0	0	0	0	0	0	0	0	0	0	0	frameshift_variant;0.26	0
XDH	missense_variant;0.34	0	0	0	0	0	0	0	0	0	0	0	0	0	0	0	0	0	0	0	0	0	0	0	0	0	0	0
WT1	0	0	frameshift_variant;0.54	0	frameshift_variant;0.34	0	0	0	0	0	0	frameshift_variant;0.55,frameshift_variant;0.47	0	0	0	0	0	0	0	0	0	0	0	0	0	0	0	0
ZCCHC3	0	0	0	0	0	0	0	0	0	0	0	0	0	0	inframe_deletion;0.36	0	0	0	0	0	0	0	0	0	0	0	0	0
ZNF517	0	0	0	0	0	0	0	0	0	0	0	0	0	0	missense_variant;0.29	0	0	0	0	0	0	0	0	0	0	0	0	0
ZYG11B	0	frameshift_variant;0.56	0	0	0	0	0	0	0	0	0	0	0	0	0	0	0	0	0	0	0	0	0	0	0	0	0	0
SFPQ-TFE3	0	0	0	0	0	0	0	0	0	0	0	0	0	0	0	0	0	0	0	0	0	0	0	0	0	0	0	protein_fusion;1
1p	0	0	0	0	0	0	0	0	0	0	0	0	0	0	chr_gain;2.4	0	0	0	0	chr_loss;1.5	0	0	0	0	0	0	0	0
1q	0	0	0	chr_gain;2.9	chr_gain;4.8	0	chr_gain;4.5	chr_gain;5	0	chr_gain;3.8	0	0	0	0	chr_gain;4.2	0	chr_gain;2.5	0	0	0	0	0	0	0	0	0	0	0
4q	0	0	0	0	0	0	0	0	0	0	0	0	0	0	0	0	chr_loss;1.5	0	0	0	0	0	0	0	0	0	0	0
6	0	0	0	0	0	0	0	0	0	chr_gain;3	0	0	0	0	0	0	0	0	0	0	0	0	0	0	0	0	0	0
11	0	0	0	0	chr_loss;1.6	0	0	chr_gain;3,chr_loss;2	chr_gain;3,chr_loss;2.01	0	0	0	0	0	0	0	chr_loss;1.9	0	0	0	0	0	0	0	0	0	0	0
12	0	0	0	chr_gain;3	0	0	chr_gain;2.9	0	0	chr_gain;2.9	0	0	0	0	0	0	0	0	0	0	chr_gain;3	0	0	0	0	0	0	0
14	0	0	0	0	0	0	chr_loss;1.9	0	0	0	0	0	0	0	0	0	chr_loss;1.5	0	0	0	0	chr_gain;3	chr_gain;3	0	0	0	0	0
16q	0	0	0	chr_loss;1.2	chr_loss;1.2	0	0	0	0	0	0	0	0	0	0	0	0	0	0	chr_loss;2	0	0	0	0	0	0	0	0
17p	0	0	0	0	0	0	0	0	0	chr_gain;3	0	0	0	0	0	0	chr_loss;1.2	0	0	chr_gain;1.2	0	0	0	0	0	0	0	0
22q	0	0	0	0	chr_loss;1	0	0	0	0	0	0	0	0	0	0	0	chr_loss;1.1	0	0	chr_loss;1	0	0	0	0	0	chr_loss;2	0	0
