# Supplementary material for: An organoid biobank for childhood kidney cancers that captures disease and tissue heterogeneity
Source: Nat Commun. 2020 Mar 11;11:1310. doi: 10.1038/s41467-020-15155-6 (PMC7066173; doi:10.1038/s41467-020-15155-6)
Supplement: Supplementary file 8 — Source Data [file 41467_2020_15155_MOESM8_ESM.xlsx]

## Sheet: Figure 6D&E
			Idasanutlin
		log[nM]	80T2		86T1		51T1		68T2		80T2p53KO		98T1		Normal kidney
		-2	92.7129	106.469	109.856	103.703	97.8852	105.568	90.2441	99.0438	98.5974	92.8498	100.112	127.271	98.7059	98.3248
		-1.20761	99.8669	91.5529	96.2968	88.6332	99.6976	116.01	94.637	109.781	97.0523	104.152	88.8804	117.085	94.1127	109.057
		-0.42481	93.2759	88.652	90.7498	96.2493	95.4507	112.939	89.0021	127.361	109.691	110.391	91.6086	115.008	92.4712	91.1779
		0.363612	81.7344	86.4476	77.0823	69.7237	89.381	95.0233	81.9569	102.517	103.024	111.842	102.885	135.631	80.4326	91.5112
		1.14922	63.3315	68.3278	45.5235	38.9641	63.2681	76.1867	54.7472	70.1734	98.0299	121.648	110.827	114.46	40.5699	42.7203
		1.93802	56.5485	56.6163	40.4361	37.2306	61.9495	52.8722	51.7234	57.2181	103.849	91.3457	101.353	107.537	32.2621	37.7576
		2.69897	42.486	42.4133	27.8635	26.0433	33.8202	35.4194	31.7927	50.5881	87.3472	123.539	119.66	127.141	29.9857	30.2121
		3.51322	33.5584	28.086	22.7962	21.7431	17.3412	16.9929	27.6703	23.3182	109.354	85.6926	101.888	106.64	22.0674	26.3762
		4.30103	3.12241	1.79436	13.1144	9.74857	0.271453	0.266341	15.0502	6.66748	8.83853	4.77003	23.1989	23.7069	6.67541	6.54575

## Sheet: Suppl Fig 10A&B
	Fig 10 A&B
			ORGANOIDS						TISSUE
			Wilms tumor	MRTK	RCC	Normal			Wilms tumor	MRTK	RCC
			TPM						TPM
		37	0.777899	0.521906	0.836992	0.533842		119	8363.09	112.447	42.7411
		51	16.3122	0.549759	4.6491	0.956475		94	1280.94	2.89857	12.9799
		52	43.0425	6.44349		2.09113		96	1482.7	5.78309
		64	0.605622	6.91851		3.13269		97	110.44	2552.41
		68	32.1037	1.41295				98	3704.29
		80	2799.02					102	1605.82
		83	174.936					57	5316.72
		85	4.26862					64	1919.93
		86	116.725					68	1154.77
		88	125.683					83	1594.26
		94	394.438					88	736.76
		95	36.446
		96	853.205
		97	1.25656
		98	199.636
		101	0.195186
		109	2.54938
		119	10523.8
		JD3T2	91.6695
		57	1949.49
		102	0.22986

## Sheet: Suppl Fig 10C
	Organoid line	TPM
	37	31.4519
	51	59.7257
	52	25.4059
	64	20.5809
	68	25.1951
	80	38.4506
	83	36.3191
	85	16.8423
	86	27.3714
	88	33.7855
	94	33.8115
	95	15.7739
	96	13.1933
	97	16.633
	98	16.292
	101	12.1564
	109	26.2095
	119	30.9774
	JD3T2	3.08129
	57	53.9637

## Sheet: Suppl Fig 10D
			Organoids	Tissue
	wilms	#	TPM
		57T	0.101072	1.2524
		68T	0	1.30145
		83T	0	0.0448396
		88T	1.08619	0
		94T	0.0862564	0.0842448
		96T	0	0.40374
		97T	0	0.191987
		98T	0	0.290442
		119T	0.880821	1.502
	mrtk	60T	2.83068	7.70742
		60M	1.58406	2.24756
		78T	12.4692	0.804065
		103T	15.9424	4.80175

## Sheet: Suppl Fig 10E&F
			TFE3
				RCC
		ORGANOIDS	71T	68.3797
			107T	204.009
			101H	65.0979
			102H	52.7035
			103H	56.0247
			107H	78.4046
		TISSUE	71T	55.8249
			107T	200.69
			TFEB
		ORGANOIDS	71T	1876.32
			107T	4.72271
			101H	4.30548
			102H	4.42683
			103H	4.00938
			107H	8.22008
		TISSUE	71T	1733.97
			107T	14.3755

## Sheet: Suppl. Fig 12 A
		Etoposide														Vincristine
	log[uM]	109T			51T			86T			119M				log[uM]	109T			51T			86T			119M
	-3.48812	101.862	103.985	119.687	92.2509	89.1867	96.2303	95.0006	94.416	87.249	78.1488	112.526	105.497		-5.48812	110.275	116.224	140.333	106.103	93.195	89.5618	103.652	105.83	99.8431	82.7727	87.3106	136.099
	-3	95.3652	113.852	137.038	91.7284	89.4737	97.0852	95.4882	85.382	89.9749	80.3459	91.1019	109.116		-5	97.1061	109.128	119.344	101.466	97.0241	83.4502	86.1943	99.2886	97.8342	79.1136	107.412	119.141
	-2	100.101	105.367	135.242	86.3207	85.6432	83.4	96.8888	83.9572	92.3179	87.4575	98.6618	92.4206		-4	109.854	122.202	127.888	110.734	107.224	83.1201	93.1081	112.95	97.3379	92.2556	103.234	150.825
	-1	84.2116	87.999	105.256	86.3012	78.8073	87.065	67.7076	79.2626	61.7137	72.9032	103.748	109.659		-3	87.0407	96.8796	123.614	114.012	81.4177	87.2296	74.5079	117.399	82.4338	90.477	82.3918	124.996
	0	67.8004	65.3191	92.9691	99.8073	69.0277	89.8958	47.3402	37.1055	41.6159	76.6644	61.4965	77.6149		-2	26.9065	33.5681	51.0739	90.1218	55.5412	84.242	29.0478	91.2311	31.9946	75.2486	98.341	86.0525
	1	53.7881	49.0922	70.5988	84.8186	48.6558	78.7686	29.1114	30.7482	30.457	88.6324	61.162	65.7845		-1	22.609	28.3351	35.7342	79.8877	48.7562	54.4915	27.4213	77.5609	30.3836	57.0153	73.6756	69.142
	2	30.444	29.6554	30.693	15.8639	17.8263	31.5803	18.7348	28.5336	19.0766	26.1691	22.9349	23.9603		0	19.9903	25.8426	31.5055	72.8995	40.7857	55.4517	21.6644	44.8727	23.2913	45.2608	63.4776	76.608
		Doxorubicin														Actinomycin D
	log[uM]	109T			51T			86T			119M				log[uM]	109T			51T			86T			119M
	-5.48812	91.2337	96.2055	98.7409	84.5965	93.2635	101.941	88.2402	109.376	99.3794	89.9179	106.407	101.173		-6.48812	105.855	96.7078	101.776	102.766	108.715	99.5169	96.9664	116.481	115.409	87.5116	118.756	112.237
	-5	92.1015	105.75	111.438	81.9515	93.7643	107.879	90.8003	113.793	93.5534	95.6686	96.4552	87.77		-6	97.6932	114.579	90.2294	107.997	105.341	101.763	109.43	111.002	116.985	92.7041	104.367	107.642
	-4	93.818	97.6908	109.32	99.8204	108.871	106.39	90.1728	106.944	97.4592	89.7318	113.674	154.994		-5	83.2561	101.106	99.301	109.362	96.6882	90.1761	83.3014	118.525	97.7388	91.8045	102.493	113.014
	-3	85.0995	98.7478	100.602	97.0643	106.244	94.4277	83.8284	105.585	103.468	89.7944	107.728	121.872		-4	71.6802	76.0558	78.2087	91.0688	79.2945	79.102	65.0589	100.081	83.4393	91.4435	122.977	129.496
	-2	77.3676	75.3017	90.3206	89.8606	73.1609	80.4411	73.8268	85.5058	63.0993	73.8285	107.054	78.8677		-3	42.9546	41.1832	51.9193	42.1448	40.8746	61.8116	32.2325	37.6636	33.565	62.3775	49.219	56.276
	-1	53.7585	50.8402	80.5252	77.4973	57.0184	91.0018	78.8424	59.3821	35.4966	75.9749	68.0779	57.9868		-2	0.341018	0.52099	0.835438	4.19946	0.239195	0.461101	0.720825	1.23454	0.620794	7.24547	3.42447	3.66706
	0	2.71358	5.40851	6.57432	2.39689	11.2836	24.6774	7.08053	25.5226	7.64909	48.5538	19.2556	15.6322		-1	6.29655	3.31416	8.65858	2.16177	1.72526	1.82838	0.422123	1.43003	0.514091	5.47205	8.51965	9.75234

## Sheet: Suppl. Fig 12 B
		51T									68T									80T									86T
		0.1 nM	1 nM	10 nM	100 nM	1 uM	10 uM	AUC			0.1 nM	1 nM	10 nM	100 nM	1 uM	10 uM	AUC			0.1 nM	1 nM	10 nM	100 nM	1 uM	10 uM	AUC			0.1 nM	1 nM	10 nM	100 nM	1 uM	10 uM	AUC
	Bortezomib	69.6901	69.8544	4.51863	0.361767	0.196651	0.13163	109.8		Bortezomib	86.926	49.7056	8.43701	0.348126	1.8532	0.314801	104		Bortezomib	87.3598	78.3708	27.9159	0.321513	0.068806	0.223272	150.5		Romidepsin	84.2916	79.6828	69.6049	9.49967	0.556206	3.71964	203.3
	CUDC-907	58.8439	75.52	24.3767	25.0053	0.137653	0.015699	154.5		Romidepsin	86.847	58.3429	91.6106	2.80857	1.25495	0.191524	197.5		Romidepsin	96.2492	76.5322	24.9801	1.82743	0.354394	0.333631	152		Bortezomib	84.7354	117.105	56.4386	0.956488	0.332602	1.02425	217.7
	YM155	105.489	103.349	17.5355	0.738	0.46213	0.160615	174.9		PD-0325901	54.9083	71.1987	77.9264	38.848	5.94756	13.9106	228.3		Panobinostat	77.6533	70.1229	81.7765	37.3624	1.00005	0.223272	229.2		Panobinostat	75.5391	65.8029	69.9029	48.3406	0.489129	2.79243	223.7
	Romidepsin	100.257	94.4102	33.4139	0.549887	0.329387	0.1896	178.9		Ganetespib	80.5856	95.983	90.2235	7.34005	5.46147	2.85081	240.7		PD-0325901	103.492	83.9385	60.9154	28.4436	17.9239	15.7348	250.8		YM155	69.7205	107.494	89.0022	23.8214	1.49531	12.7977	263.1
	Panobinostat	60.6056	84.2239	42.1185	28.073	0.358889	0.349012	185.3		YM155	84.773	87.8912	108.65	4.26006	2.99364	0.543747	246.5		Sapitinib	85.1932	80.1965	71.346	36.0783	21.3137	2.34461	252.7		PD-0325901	85.2039	68.8447	75.863	41.4516	31.8824	26.4472	273.9
	NVP-HDM201	71.4781	70.4562	66.0093	23.8766	0.46213	0.13163	196.6		Birinapant	70.453	52.615	58.2437	70.1788	52.668	74.2113	306		CUDC-907	117.272	76.3509	75.5521	42.9658	0.714474	0.100651	254.3		Ganetespib	70.0163	135.126	91.3862	17.2271	9.52252	10.8786	293.7
	Alisertib	84.7827	81.303	59.248	17.2924	4.81303	2.13149	206.1		Sapitinib	70.374	114.639	83.9437	49.1854	15.5571	16.8869	307		Ganetespib	70.6459	101.82	111.205	5.84321	4.12905	4.72346	260.7		CUDC-907	78.2511	95.6588	99.9199	60.7814	0.13137	0.161721	295.7
	Axitinib	87.2149	62.4275	65.0111	50.1987	6.12567	0.60986	227.7		Panobinostat	78.9067	89.0732	93.5227	85.4726	2.48886	0.438078	310.2		NVP-HDM201	68.7516	84.0809	65.5591	78.3607	13.8513	23.1779	287.8		Tanespimycin	82.3439	84.6929	51.8332	88.7904	25.7111	10.5983	297.5
	Ganetespib	112.51	94.0726	68.1522	8.27721	0.889846	1.14605	228.2		Binimetinib	134.153	75.1082	90.3172	53.593	16.5667	15.6541	310.5		BCT-100	84.2151	74.1627	104.501	63.5467	22.7664	14.4473	314.3		Sapitinib	117.231	84.0538	116.147	34.676	17.9522	14.0915	318.5
	Taselisib	95.0505	79.9967	77.8283	26.3945	9.10493	2.14598	241.9		Entrectinib	72.4479	105.293	80.1946	68.6743	38.9454	0.261966	329.5		Entinostat	66.7212	94.7113	74.2536	72.4771	40.0131	7.44565	318.5		NVP-HDM201	83.1082	80.5264	102.168	65.0644	28.7968	24.3124	330.3
	LY3023414	60.7765	88.5245	69.4033	51.9786	14.3555	1.69674	255.5		Trametinib	100.811	106.257	79.4448	52.3185	37.6741	8.32789	330.3		Binimetinib	79.659	118.588	78.6008	57.5464	28.2297	16.397	331		Ravoxertinib	99.7257	78.737	67.248	75.2618	44.2922	30.0914	330.4
	GSK1070916	91.1984	93.9259	105.632	5.4699	5.01951	0.566387	255.9		NVP-HDM201	73.8503	86.8548	91.9668	85.0301	25.3537	10.3532	331.3		Buparlisib	84.3761	67.7405	115.482	68.1228	33.1095	13.1966	333.2		Selumetinib	73.7146	87.1212	77.3259	85.6858	28.8415	29.8758	330.8
	AZD8055	66.7189	113.712	80.5302	31.4158	11.0665	4.3777	272.3		Savolitinib	110.016	68.3075	72.7152	51.8051	56.9493	67.4487	338.5		LMK-235	61.2365	84.8578	102.567	79.4814	32.4514	7.05326	333.5		AZD5582	92.4278	91.1344	97.4817	32.7498	52.7219	25.4337	333
	Sirolimus	82.0876	93.7497	57.3048	37.5513	37.5701	24.9124	279.7		Entinostat	103.359	76.181	69.8846	93.7036	44.5915	6.26738	339.2		YM155	66.2136	103.115	135.919	61.0251	1.1118	0.345894	334.5		Buparlisib	63.9758	84.105	79.9266	78.0037	59.9441	13.3799	340.7
	MK-2206 dihydrochloride	86.3867	59.5359	84.4432	71.0943	16.9955	15.5073	283		YO-01027	66.2063	98.4195	70.5032	48.3711	53.6963	71.6401	339.9		Prexasertib	108.382	94.776	115.891	35.0627	27.5468	18.69	336.8		Afatinib	88.1625	107.519	99.6219	57.9035	27.9471	16.636	345.4
	Tanespimycin	77.4862	89.185	75.8718	69.517	10.919	1.24749	284.9		LMK-235	86.1161	89.6914	86.5306	67.3644	53.0419	0.913578	340.1		Tanespimycin	99.2453	99.6704	112.038	82.2364	4.9858	3.49726	350.3		GSK1070916	98.4683	76.5387	75.4566	88.3145	33.47	44.7759	345.4
	AZD1775	67.4288	77.5308	89.3012	61.5726	22.3199	1.9431	285.4		Lorlatinib	101.009	55.0698	84.9935	82.3926	48.4241	50.3834	346.6		MLN 4924	100.818	87.3179	96.6955	74.52	38.4859	9.24818	352.1		Trametinib	76.5006	63.7069	114.278	76.6214	40.9382	31.0186	349.3
	Abemaciclib	90.5148	86.5283	66.0892	61.9199	26.7593	-0.05676	286.5		BCT-100	71.9146	94.8737	61.4867	100.979	36.8889	34.3396	347.4		Ponatinib	110.301	69.359	92.2635	69.7455	67.4167	0.125177	354		Talazoparib	97.8026	65.7007	92.4969	65.7215	54.533	47.7947	351.3
	Everolimus	97.9559	99.9878	53.618	52.9047	34.6351	0.073668	290.2		Talazoparib	75.9045	78.5994	103.87	67.7538	43.7128	31.5042	347.6		Talazoparib	116.776	106.326	97.7823	42.7323	48.8414	1.26555	354.7		Savolitinib	82.4425	92.7703	74.0479	58.8326	54.779	70.0263	356.7
	Afatinib	78.6826	81.0095	72.917	58.8232	44.5463	7.46443	300.4		Tanespimycin	60.3993	79.8541	93.2602	131.602	15.9871	6.47872	354.1		Volasertib	97.7968	71.3918	121.495	91.4237	13.0815	17.4393	355		Entinostat	98.9121	83.926	110.16	77.7092	31.1445	14.8678	359.8
	Talazoparib	155.631	110.453	69.9623	35.2505	9.07543	4.00092	304.6		GSK1070916	126.607	44.5233	109.887	79.7728	38.908	38.8833	355.8		AZD1775	93.2283	88.4056	100.309	89.159	33.0226	10.5112	362.8		Selinexor	96.2247	78.3025	100.787	64.0673	53.6386	39.5792	364.7
	Buparlisib	115.954	90.4179	84.1637	57.1156	17.7035	0.885204	307.8		LY3039478	92.3182	124.749	49.6395	64.249	52.9859	37.7386	356.7		AT7519	84.1904	101.82	120.916	71.5899	25.1132	6.03551	364.6		MK-2206 dihydrochloride	77.0923	79.8618	92.5511	82.9892	43.1518	55.924	365.1
	Entinostat	92.5526	88.2015	81.3287	63.0776	29.5763	0.493928	308.7		MLN 4924	100.693	93.2372	55.3757	76.4804	75.1963	12.4665	356.9		Cobimetinib	100.434	126.512	108.114	54.3127	16.5829	18.5919	365		OTX-015	83.3794	57.9811	85.4532	65.6309	92.433	45.5521	366
	Entrectinib	72.8322	73.289	75.193	77.8087	47.0094	0.247569	308.9		CUDC-907	140	88.3095	109.344	78.3744	0.675382	0.156297	357.4		Idasanutlin	123.177	81.3618	112.955	66.1033	37.6167	21.5225	370.4		Lenvatinib	71.1258	93.6906	63.5636	82.6266	45.5891	98.3387	370.2
	Buparlisib	115.954	90.4179	84.1637	57.1156	17.7035	0.885204	309.8		Idasanutlin	111.142	78.5994	75.677	89.1367	44.7784	29.3733	358.4		Ravoxertinib	73.3572	98.3885	119.278	78.1623	31.6567	14.4473	371.4		LMK-235	96.0275	145.989	66.5436	61.8465	46.2822	4.84093	371.1

## Sheet: Suppl. Fig 12 C
		Romidepsin
	Log [nM]	80T		86T		51T		68T		Normal kidney
	-2	96.9809	94.3806	102.291	110.231	94.7096	105.128	95.0594	115.87	88.2989	102.213
	-1.20761	98.1082	97.632	103.255	100.821	99.5554	101.961	111.79	124.768	93.0048	106.805
	-0.42481	92.1119	97.4361	97.9626	93.4121	94.8811	100.127	96.225	97.9768	88.6825	105.073
	0.363612	38.9398	34.7486	58.3243	56.1195	59.313	14.1096	58.4445	59.2578	45.9246	58.3274
	1.14922	2.32214	1.78795	11.3004	13.8197	2.10503	1.52642	9.34911	8.18621	6.31607	6.45976
	1.93802	0.582749	0.552814	1.31082	2.07774	1.05212	0.326864	1.23422	1.25337	1.07482	1.09069
	2.69897	0.425227	0.206847	0.093415	0.164663	0.365224	0.148698	0.415013	0.449254	0.507141	0.585557
	3.51322	0.156995	0.13317	0.056451	0.004217	0.265271	0.023574	0.163725	0.328987	0.46368	0.542836
	4.30103	0.036164	0.076881	0.057253	0.05196	0.052791	0.077975	0.095311	0.156277	0.364551	0.42372
		Panobinostat
	Log [nM]	80T		86T		51T		68T		Normal kidney
	-2	90.7398	99.9357	104.497	93.834	90.2676	84.5701	100.785	105.023	110.508	102.595
	-1.20761	91.546	96.1081	89.5356	99.5776	97.6377	92.7854	97.4556	100.756	89.9652	108.718
	-0.42481	86.8011	100.905	91.6699	89.3193	95.8587	108.961	92.3732	135.861	101.038	87.0696
	0.363612	78.3012	78.2021	89.1732	78.5518	78.0102	79.8575	75.6001	95.5757	86.3123	98.4895
	1.14922	38.5957	51.0968	43.836	51.3429	42.7124	32.5755	54.6121	47.9513	64.0002	62.4246
	1.93802	7.36097	9.74563	28.6245	34.9027	7.71373	2.82798	34.4709	41.8687	45.2786	43.8082
	2.69897	0.531823	0.396305	0.269396	0.597994	0.866432	0.133738	4.30669	3.24407	3.56423	3.92976
	3.51322	0.224686	0.107542	-0.00904	-0.00152	0.113589	-0.01791	0.35537	0.359054	0.534235	0.563434
	4.30103	0.098477	0.141865	0.046808	0.078049	0.132137	0.033774	0.269415	0.140896	0.694394	0.761671
		PD-0325901
	Log [nM]	80T		86T		51T		68T		Normal kidney
	-2	87.8825	91.4769	96.0943	89.2969	95.2087	101.998	99.1741	135.12	117.589	110.701
	-1.20761	86.6891	99.6071	108.785	102.171	91.656	97.787	95.7702	118.8	102.34	113.065
	-0.42481	94.2422	111.427	95.4551	96.334	85.8746	103.481	97.5725	113.212	92.8882	98.0951
	0.363612	90.0002	102.976	88.532	79.5468	94.9386	104.733	87.4036	112.498	79.7108	84.5778
	1.14922	90.4655	92.335	57.3006	65.3001	87.5412	83.2957	79.4953	70.7209	44.6614	44.1895
	1.93802	75.84	76.2887	47.485	58.8155	70.9961	63.5669	63.3769	77.5048	33.3341	33.0765
	2.69897	30.8302	37.2257	29.1347	33.2873	35.4393	18.4746	34.4121	42.8875	26.9336	25.9298
	3.51322	29.6071	31.8481	16.9928	23.4328	14.3896	10.7237	25.1355	28.8421	21.3147	25.2237
	4.30103	32.8423	27.3281	15.057	19.9396	9.14213	4.81909	21.4864	17.509	20.2903	24.9751
